# Supplementary material for: Transcriptome-Wide Analyses of 5′-Ends in RNase J Mutants of a Gram-Positive Pathogen Reveal a Role in RNA Maturation, Regulation and Degradation
Source: PLoS Genet. 2014 Feb 27;10(2):e1004207. doi: 10.1371/journal.pgen.1004207 (PMC3937233; doi:10.1371/journal.pgen.1004207)
Supplement: Table S3 — The full data-set of 16S rRNA, which is analysed in Figure 4. (XLS) [file pgen.1004207.s005.xls]

## Sheet: Sheet1
		Biological replicate 2								Normalised and divided by WT
Position	Base	WT	ΔY	ΔJ1	ΔJ2	ΔJ1ΔJ2	ΔcshA	J1AGA		ΔY	ΔJ1	ΔJ2	ΔJ1ΔJ2	ΔcshA	J1AGA
93+M	A	6395	3481	28137	20043	16082	1947	34402		0.882012	22.1212	11.8541	13.9649	0.38493	16.5181
92+M	C	70	40	1473	732	776	51	2100		0.925919	105.798	39.5511	61.5606	0.921147	92.1164
91+M	T	27	9	357	170	239	16	520		0.540119	66.4778	23.8139	49.1556	0.749226	59.1365
90+M	G	25	15	349	192	268	15	521		0.972215	70.1872	29.0474	59.5298	0.758591	63.9902
89+M	A	18	6	331	187	337	17	562		0.540119	92.4544	39.293	103.967	1.19408	95.8693
88+M	A	9	6	120	68	95	3	204		1.08024	67.0364	28.5767	58.6166	0.42144	69.5991
87+M	T	1	1	16	8	15	2	25		1.62036	80.4437	30.2577	83.2972	2.52864	76.7637
86+M	G	15	8	351	143	245	12	509		0.864191	117.649	36.0571	90.7014	1.01146	104.194
85+M	A	8	3	107	76	100	5	166		0.607634	67.2459	35.931	69.4144	0.790199	63.7139
84+M	C	4	2	51	34	46	2	58		0.810179	64.1036	32.1488	63.8612	0.632159	44.5229
83+M	A	12	2	117	58	86	8	160		0.27006	49.0204	18.2807	39.7976	0.842879	40.9406
82+M	A	30	19	694	296	468	24	885		1.02623	116.308	37.3178	86.6291	1.01146	90.5811
81+M	T	9	5	120	57	95	7	175		0.900199	67.0364	23.954	58.6166	0.983359	59.7051
80+M	A	15	9	310	134	245	8	433		0.972215	103.906	33.7878	90.7014	0.674303	88.6365
79+M	T	0	0	2	4	4	0	4		#DIV/0!	#DIV/0!	#DIV/0!	#DIV/0!	#DIV/0!	#DIV/0!
78+M	G	1	0	30	8	27	2	40		0	150.832	30.2577	149.935	2.52864	122.822
77+M	T	22	7	253	74	209	8	319		0.515568	57.8189	12.722	52.7549	0.459752	44.5229
76+M	C	6	1	70	35	64	4	81		0.27006	58.6569	22.0629	59.2336	0.842879	41.4524
75+M	A	21	10	383	120	291	11	509		0.771599	91.6963	21.6126	76.9508	0.662262	74.4242
74+M	A	7	7	139	61	103	8	195		1.62036	99.8364	32.9593	81.7106	1.44494	85.5367
73+M	C	2	2	19	5	14	1	25		1.62036	47.7635	9.45553	38.872	0.632159	38.3818
72+M	G	2	0	37	22	28	5	83		0	93.0131	41.6043	77.7441	3.1608	127.428
71+M	T	3	1	82	24	42	0	118		0.540119	137.425	30.2577	77.7441	0	120.775
70+M	T	0	0	18	7	21	0	34		#DIV/0!	#DIV/0!	#DIV/0!	#DIV/0!	#DIV/0!	#DIV/0!
69+M	A	28	16	438	141	321	20	656		0.925919	78.6481	19.0461	63.6629	0.903085	71.9385
68+M	A	13	11	311	93	221	15	465		1.37107	120.279	27.0574	94.4035	1.45883	109.831
67+M	T	1	0	6	4	15	0	21		0	30.1664	15.1288	83.2972	0	64.4815
66+M	T	0	0	13	3	16	0	24		#DIV/0!	#DIV/0!	#DIV/0!	#DIV/0!	#DIV/0!	#DIV/0!
65+M	C	6	6	94	32	91	5	120		1.62036	78.7678	20.1718	84.2228	1.0536	61.4109
64+M	C	16	12	202	87	229	7	387		1.21527	63.4751	20.5658	79.4794	0.55314	74.2689
63+M	A	31	13	557	172	494	11	1037		0.679505	90.337	20.9852	88.4921	0.448629	102.715
62+M	A	18	12	283	63	293	14	593		1.08024	79.0471	13.2377	90.3929	0.983359	101.157
61+M	A	3	4	92	22	117	7	219		2.16048	154.184	27.7362	216.573	2.95008	224.15
60+M	A	0	5	48	10	48	0	91		#DIV/0!	#DIV/0!	#DIV/0!	#DIV/0!	#DIV/0!	#DIV/0!
59+M	A	3	1	83	11	26	1	98		0.540119	139.101	13.8681	48.1273	0.42144	100.305
58+M	A	2	0	28	6	5	1	25		0	70.3883	11.3466	13.8829	0.632159	38.3818
57+M	C	1	2	8	5	7	0	6		3.24072	40.2219	18.9111	38.872	0	18.4233
56+M	G	0	0	2	1	1	0	2		#DIV/0!	#DIV/0!	#DIV/0!	#DIV/0!	#DIV/0!	#DIV/0!
55+M	T	0	0	3	1	2	0	3		#DIV/0!	#DIV/0!	#DIV/0!	#DIV/0!	#DIV/0!	#DIV/0!
54+M	A	0	0	31	17	22	0	43		#DIV/0!	#DIV/0!	#DIV/0!	#DIV/0!	#DIV/0!	#DIV/0!
53+M	A	0	3	41	14	50	2	59		#DIV/0!	#DIV/0!	#DIV/0!	#DIV/0!	#DIV/0!	#DIV/0!
52+M	C	0	3	20	10	27	1	39		#DIV/0!	#DIV/0!	#DIV/0!	#DIV/0!	#DIV/0!	#DIV/0!
51+M	T	4	0	10	1	5	0	10		0	12.5693	0.945553	6.94144	0	7.67637
50+M	A	1	0	18	6	15	1	38		0	90.4992	22.6933	83.2972	1.26432	116.681
49+M	T	1	2	16	6	24	0	22		3.24072	80.4437	22.6933	133.276	0	67.552
48+M	A	0	3	43	16	34	1	61		#DIV/0!	#DIV/0!	#DIV/0!	#DIV/0!	#DIV/0!	#DIV/0!
47+M	A	3	3	54	15	32	0	45		1.62036	90.4992	18.9111	59.2336	0	46.0582
46+M	G	4	0	32	14	36	0	48		0	40.2219	13.2377	49.9783	0	36.8466
45+M	T	0	1	2	2	3	1	6		#DIV/0!	#DIV/0!	#DIV/0!	#DIV/0!	#DIV/0!	#DIV/0!
44+M	T	2	1	5	1	3	0	9		0.810179	12.5693	1.89111	8.32972	0	13.8175
43+M	A	1	4	61	30	55	3	105		6.48143	306.692	113.466	305.423	3.79296	322.407
42+M	C	2	1	15	7	27	1	48		0.810179	37.708	13.2377	74.9675	0.632159	73.6931
41+M	A	3	6	135	42	149	1	204		3.24072	226.248	52.951	275.806	0.42144	208.797
40+M	A	50	36	1002	283	991	31	1965		1.16666	100.756	21.4073	110.063	0.783878	120.673
39+M	A	23	8	505	145	427	19	892		0.563603	110.392	23.8444	103.095	1.04444	119.084
38+M	C	5	4	131	52	124	4	235		1.29629	131.727	39.335	137.718	1.01146	144.316
37+M	A	10	0	100	54	141	2	231		0	50.2773	20.4239	78.2994	0.252864	70.9296
36+M	T	13	7	141	50	154	7	228		0.8725	54.5316	14.547	65.7835	0.680787	53.8527
35+M	T	17	8	205	116	180	2	298		0.762521	60.6286	25.808	58.798	0.148743	53.8249
34+M	A	16	5	189	116	223	9	392		0.506362	59.3901	27.421	77.397	0.711179	75.2284
33+M	T	12	5	246	145	246	8	506		0.675149	103.069	45.7017	113.84	0.842879	129.475
32+M	T	13	3	235	108	248	18	456		0.373929	90.886	31.4215	105.937	1.7506	107.705
31+M	T	4	2	145	62	120	8	262		0.810179	182.255	58.6243	166.594	2.52864	201.121
30+M	A	41	30	743	319	699	32	1579		1.18563	91.1123	29.4275	94.6744	0.986786	118.254
29+M	G	126	63	1881	925	1908	84	4827		0.810179	75.0569	27.7662	84.0905	0.842879	117.631
28+M	T	581	283	9005	4237	9137	383	18497		0.789262	77.9255	27.5822	87.3307	0.83345	97.7554
27+M	A	652	309	9769	4105	11799	437	22778		0.76793	75.3312	23.8129	100.493	0.847404	107.271
26+M	T	177	90	2450	1176	2819	115	5923		0.823911	69.5929	25.1293	88.4425	0.82145	102.751
25+M	T	71	31	663	306	1025	35	1803		0.70748	46.9491	16.3008	80.1687	0.623256	77.9746
24+M	T	29	26	455	241	567	26	1206		1.45273	78.8834	31.4315	108.574	1.13353	127.692
23+M	A	150	82	1778	944	2409	103	5056		0.885796	59.5954	23.8027	89.1836	0.868166	103.498
22+M	T	6	4	62	29	68	6	359		1.08024	51.9532	18.2807	62.9357	1.26432	183.721
21+M	G	14	5	104	37	134	7	273		0.578699	37.3489	9.99585	53.1516	0.632159	59.8757
20+M	A	39	30	588	266	680	33	1544		1.24643	75.8028	25.7966	96.8241	1.06981	121.562
19+M	G	72	45	1167	427	1302	55	2372		1.01272	81.4912	22.4306	100.419	0.965799	101.157
18+M	C	62	37	864	353	1152	37	2058		0.966988	70.0639	21.5342	103.181	0.754513	101.922
17+M	T	17	6	159	68	211	13	348		0.571891	47.0241	15.1288	68.9244	0.966832	62.8559
16+M	A	27	13	483	191	605	16	1085		0.780172	89.9406	26.7557	124.432	0.749226	123.391
15+M	A	15	5	194	77	253	12	472		0.540119	65.0254	19.4154	93.6631	1.01146	96.6199
14+M	T	1	2	12	2	16	0	26		3.24072	60.3328	7.56442	88.8504	0	79.8342
13+M	C	5	3	77	23	138	4	156		0.972215	77.4271	17.3982	153.267	1.01146	95.8011
12+M	A	27	18	311	122	535	19	723		1.08024	57.912	17.09	110.035	0.889706	82.2224
11+M	A	140	57	1794	671	2660	71	3656		0.659717	64.4268	18.1276	105.51	0.64119	80.1851
10+M	A	51	16	654	267	992	29	1393		0.508348	64.4733	19.801	108.014	0.718926	83.8681
9+M	C	95	50	1334	554	2375	76	3232		0.85282	70.6	22.0563	138.829	1.01146	104.463
8+M	A	459	263	6162	2598	11041	322	16052		0.92844	67.4965	21.4078	133.578	0.886951	107.382
7+M	T	20	12	290	120	650	18	821		0.972215	72.9021	22.6933	180.477	1.13789	126.046
6+M	C	160	70	1860	812	3271	95	5259		0.708907	58.4474	19.1947	113.527	0.750689	100.925
5+M	A	105	61	1422	601	2312	62	3778		0.941351	68.0899	21.6487	122.275	0.74655	110.481
4+M	T	121	65	370	1228	630	50	972		0.87044	15.3741	38.3848	28.9131	0.522446	24.6659
3+M	A	895	428	406	3481	459	358	1038		0.774875	2.28074	14.7105	2.84793	0.505728	3.56115
2+M	A	19984	11523	566	8000	630	14706	919		0.934317	0.142399	1.5141	0.175064	0.930398	0.141205
1+M	T	128816	80351	3410	40795	3380	106616	3824		1.01072	0.133093	1.1978	0.145709	1.04643	0.0911515
M1	T	440756	272443	11429	58051	10561	355975	12323		1.00159	0.130371	0.498147	0.13306	1.02112	0.0858488
2	T	610	399	52	163	67	557	119		1.05987	0.428594	1.01066	0.609936	1.15447	0.599008
3	T	164	139	14	39	27	173	34		1.37335	0.429197	0.899429	0.914238	1.3337	0.636577
4	T	61	36	14	19	23	73	25		0.956277	1.15391	1.17807	2.09381	1.51304	1.25842
5	A	51	25	5	12	10	46	8		0.794293	0.492915	0.889932	1.08885	1.14037	0.481654
6	T	55	35	6	6	12	32	16		1.03114	0.54848	0.412605	1.2116	0.735604	0.89325
7	G	13	7	6	3	4	12	11		0.8725	2.32049	0.872818	1.70866	1.16706	2.59816
8	G	20	11	2	6	12	24	12		0.891197	0.502773	1.13466	3.33189	1.51718	1.84233
9	A	13	9	0	4	6	11	6		1.12179	0	1.16376	2.56299	1.06981	1.41718
10	G	10	5	5	5	5	7	12		0.810179	2.51387	1.89111	2.77657	0.885023	3.68466
11	A	15	3	3	3	3	6	8		0.324072	1.00555	0.756442	1.11063	0.505728	1.63763
12	G	5	5	4	2	3	9	3		1.62036	4.02219	1.51288	3.33189	2.27577	1.84233
13	T	37	19	6	3	1	27	15		0.832076	0.815308	0.306666	0.150085	0.922611	1.24482
14	T	8	4	0	0	3	12	5		0.810179	0	0	2.08243	1.89648	1.91909
15	T	12	13	2	0	1	17	4		1.75539	0.837956	0	0.462762	1.79112	1.02352
16	G	14	8	2	2	1	4	6		0.925919	0.718248	0.540316	0.396653	0.361234	1.31595
17	A	5	3	1	0	2	11	3		0.972215	1.00555	0	2.22126	2.7815	1.84233
18	T	4	3	0	1	0	8	4		1.21527	0	0.945553	0	2.52864	3.07055
19	C	8	4	0	2	0	5	2		0.810179	0	0.945553	0	0.790199	0.767637
20	C	37	24	17	10	8	35	20		1.05104	2.31004	1.02222	1.20068	1.19598	1.65976
21	T	10	3	5	4	2	13	8		0.486107	2.51387	1.51288	1.11063	1.64361	2.45644
22	G	13	4	2	0	3	16	1		0.498572	0.773497	0	1.2815	1.55608	0.236196
23	G	6	1	0	0	0	5	1		0.27006	0	0	0	1.0536	0.511758
24	C	26	18	1	3	1	22	2		1.12179	0.193374	0.436409	0.213583	1.06981	0.236196
25	T	9	2	0	2	2	7	4		0.36008	0	0.840492	1.23403	0.983359	1.36469
26	C	29	22	2	5	2	22	6		1.22924	0.34674	0.652106	0.382976	0.959139	0.635286
27	A	8	6	3	4	0	8	4		1.21527	1.8854	1.89111	0	1.26432	1.53527
28	G	5	0	2	0	1	1	2		0	2.01109	0	1.11063	0.252864	1.22822
29	G	5	3	5	2	2	4	4		0.972215	5.02773	1.51288	2.22126	1.01146	2.45644
30	A	13	5	0	5	3	3	2		0.623215	0	1.4547	1.2815	0.291766	0.472392
31	T	11	5	3	0	4	9	2		0.736526	1.3712	0	2.01933	1.03444	0.558281
32	G	14	14	0	1	5	13	2		1.62036	0	0.270158	1.98327	1.17401	0.43865
33	A	11	4	2	2	1	9	0		0.589221	0.914133	0.687675	0.504832	1.03444	0
34	A	7	3	0	5	2	8	1		0.694439	0	2.70158	1.58661	1.44494	0.43865
35	C	101	34	4	6	0	72	9		0.545467	0.199118	0.224686	0	0.901297	0.273613
36	G	42	28	5	5	0	36	3		1.08024	0.59854	0.450263	0	1.0837	0.219325
37	C	13	6	1	0	1	4	2		0.747857	0.386749	0	0.427165	0.389021	0.472392
38	T	18	2	2	2	0	5	2		0.18004	0.558637	0.420246	0	0.3512	0.341172
39	G	20	9	0	1	1	13	2		0.729161	0	0.189111	0.277657	0.821807	0.307055
41	C	3	4	0	2	1	4	0		2.16048	0	2.52147	1.85105	1.68576	0
42	G	0	1	2	0	0	2	1		#DIV/0!	#DIV/0!	#DIV/0!	#DIV/0!	#DIV/0!	#DIV/0!
44	C	3	2	1	0	0	1	2		1.08024	1.67591	0	0	0.42144	2.04703
45	G	1	0	0	0	0	0	1		0	0	0	0	0	3.07055
46	T	1	0	0	0	0	1	1		0	0	0	0	1.26432	3.07055
47	G	1	0	0	1	0	0	1		0	0	3.78221	0	0	3.07055
48	C	1	1	0	0	2	0	0		1.62036	0	0	11.1063	0	0
49	C	6	4	9	3	3	10	16		1.08024	7.5416	1.89111	2.77657	2.1072	8.18813
50	T	7	1	14	1	1	7	7		0.23148	10.0555	0.540316	0.793307	1.26432	3.07055
51	A	11	6	15	6	7	13	6		0.883832	6.856	2.06302	3.53382	1.4942	1.67484
52	A	15	9	31	5	2	6	17		0.972215	10.3906	1.26074	0.74042	0.505728	3.47995
53	T	18	12	34	4	7	20	20		1.08024	9.49683	0.840492	2.15956	1.4048	3.41172
54	A	66	12	56	12	12	82	37		0.294611	4.26596	0.687675	1.00966	1.57082	1.72137
55	C	229	165	156	58	98	102	147		1.16751	3.42501	0.95794	2.37646	0.563146	1.97105
56	A	59	29	44	19	17	47	47		0.796447	3.7495	1.218	1.60006	1.00717	2.44603
57	T	5	3	2	3	3	5	3		0.972215	2.01109	2.26933	3.33189	1.26432	1.84233
58	G	6	2	7	1	7	5	5		0.540119	5.86569	0.630369	6.47867	1.0536	2.55879
59	C	57	41	45	17	24	29	33		1.16552	3.96926	1.12803	2.33817	0.64325	1.77769
60	A	9	11	18	4	7	15	12		1.98044	10.0555	1.68098	4.31912	2.1072	4.09406
61	A	4	1	8	3	1	2	7		0.405089	10.0555	2.83666	1.38829	0.632159	5.37346
62	G	5	6	11	4	2	5	2		1.94443	11.061	3.02577	2.22126	1.26432	1.22822
63	T	28	15	12	4	7	12	19		0.868049	2.15474	0.540316	1.38829	0.541851	2.08359
64	C	64	39	37	15	26	31	42		0.987406	2.90666	0.886456	2.25597	0.612404	2.01505
65	G	23	19	21	8	9	17	17		1.33856	4.59054	1.31555	2.17297	0.934497	2.26953
66	A	7	5	3	3	3	0	4		1.1574	2.15474	1.62095	2.37992	0	1.7546
67	G	6	2	1	3	2	2	2		0.540119	0.837956	1.89111	1.85105	0.42144	1.02352
68	C	33	17	19	8	6	11	15		0.83473	2.89476	0.9169	1.00966	0.42144	1.3957
69	G	9	7	4	3	3	7	4		1.26028	2.23455	1.26074	1.85105	0.983359	1.36469
70	A	15	4	5	5	2	11	8		0.432095	1.67591	1.26074	0.74042	0.927167	1.63763
71	A	13	10	29	7	6	14	17		1.24643	11.2157	2.03658	2.56299	1.36157	4.01533
72	C	21	15	16	7	5	16	28		1.1574	3.83065	1.26074	1.32218	0.963291	4.09406
73	G	10	9	10	8	4	7	11		1.45832	5.02773	3.02577	2.22126	0.885023	3.3776
74	G	9	9	14	6	8	7	8		1.62036	7.82092	2.52147	4.93613	0.983359	2.72938
75	A	13	10	4	3	4	11	8		1.24643	1.54699	0.872818	1.70866	1.06981	1.88957
76	C	54	34	16	5	7	41	18		1.02023	1.4897	0.350205	0.719853	0.959946	1.02352
77	G	3	6	1	1	0	4	2		3.24072	1.67591	1.26074	0	1.68576	2.04703
78	A	1	0	2	0	4	2	8		0	10.0555	0	22.2126	2.52864	24.5644
79	G	2	4	4	1	0	3	6		3.24072	10.0555	1.89111	0	1.89648	9.21164
80	A	6	2	6	2	3	0	9		0.540119	5.02773	1.26074	2.77657	0	4.60582
81	A	5	4	1	3	3	5	2		1.29629	1.00555	2.26933	3.33189	1.26432	1.22822
82	G	0	1	1	0	0	1	1		#DIV/0!	#DIV/0!	#DIV/0!	#DIV/0!	#DIV/0!	#DIV/0!
83	C	15	10	18	3	8	14	9		1.08024	6.03328	0.756442	2.96168	1.18003	1.84233
84	T	9	6	1	1	3	3	7		1.08024	0.558637	0.420246	1.85105	0.42144	2.3882
85	T	7	1	2	0	1	1	1		0.23148	1.4365	0	0.793307	0.180617	0.43865
86	G	0	1	2	0	1	0	1		#DIV/0!	#DIV/0!	#DIV/0!	#DIV/0!	#DIV/0!	#DIV/0!
87	C	2	1	0	2	2	5	8		0.810179	0	3.78221	5.55315	3.1608	12.2822
88	T	4	5	2	1	3	3	3		2.02545	2.51387	0.945553	4.16486	0.948239	2.30291
89	T	0	2	1	0	0	1	0		#DIV/0!	#DIV/0!	#DIV/0!	#DIV/0!	#DIV/0!	#DIV/0!
90	C	5	5	3	2	2	6	4		1.62036	3.01664	1.51288	2.22126	1.51718	2.45644
91	T	0	2	2	2	1	1	4		#DIV/0!	#DIV/0!	#DIV/0!	#DIV/0!	#DIV/0!	#DIV/0!
92	C	8	6	8	1	4	4	2		1.21527	5.02773	0.472777	2.77657	0.632159	0.767637
93	T	18	4	6	6	3	8	6		0.36008	1.67591	1.26074	0.925525	0.56192	1.02352
94	G	13	5	3	3	2	11	11		0.623215	1.16025	0.872818	0.854331	1.06981	2.59816
95	A	15	17	7	6	10	4	10		1.83641	2.34628	1.51288	3.7021	0.337152	2.04703
96	T	39	12	8	2	4	17	7		0.498572	1.03133	0.19396	0.569554	0.551113	0.551124
97	G	14	11	3	1	4	2	3		1.27314	1.07737	0.270158	1.58661	0.180617	0.657974
98	T	13	5	7	4	2	4	4		0.623215	2.70724	1.16376	0.854331	0.389021	0.944784
99	T	27	6	16	11	5	12	13		0.36008	2.9794	1.5409	1.02836	0.56192	1.47841
100	A	17	7	20	2	5	15	4		0.667206	5.91498	0.444966	1.63328	1.11558	0.722482
101	G	3	2	2	1	5	2	1		1.08024	3.35182	1.26074	9.25525	0.842879	1.02352
102	C	47	30	10	12	10	31	28		1.03427	1.06973	0.965671	1.18152	0.833913	1.82926
103	G	20	10	5	4	1	11	11		0.810179	1.25693	0.756442	0.277657	0.695375	1.6888
104	G	10	3	0	4	1	1	5		0.486107	0	1.51288	0.555315	0.126432	1.53527
105	C	26	25	4	9	14	21	13		1.55804	0.773497	1.30923	2.99016	1.02118	1.53527
106	G	15	6	6	3	5	14	10		0.648143	2.01109	0.756442	1.85105	1.18003	2.04703
107	G	23	13	4	6	5	7	8		0.915854	0.874388	0.986664	1.20721	0.384793	1.06802
108	A	6	4	1	0	1	1	4		1.08024	0.837956	0	0.925525	0.21072	2.04703
109	C	89	49	46	41	42	58	59		0.892107	2.5986	1.74237	2.62059	0.823938	2.03553
110	G	8	9	13	7	9	7	5		1.8229	8.17007	3.30944	6.24729	1.10628	1.91909
111	G	2	1	0	1	0	1	1		0.810179	0	1.89111	0	0.632159	1.53527
112	G	1	1	2	0	0	1	1		1.62036	10.0555	0	0	1.26432	3.07055
113	T	22	24	8	9	8	13	5		1.76766	1.82827	1.54727	2.01933	0.747098	0.697852
114	G	5	5	1	2	1	4	3		1.62036	1.00555	1.51288	1.11063	1.01146	1.84233
115	A	0	2	1	1	2	2	0		#DIV/0!	#DIV/0!	#DIV/0!	#DIV/0!	#DIV/0!	#DIV/0!
116	G	1	4	2	0	0	0	2		6.48143	10.0555	0	0	0	6.14109
117	T	2	2	1	1	3	2	1		1.62036	2.51387	1.89111	8.32972	1.26432	1.53527
118	A	5	7	8	2	5	12	4		2.2685	8.04437	1.51288	5.55315	3.03437	2.45644
119	A	12	7	50	6	2	10	24		0.945209	20.9489	1.89111	0.925525	1.0536	6.14109
120	C	55	43	28	10	27	22	29		1.26683	2.55957	0.687675	2.72609	0.505728	1.61902
121	A	12	10	6	1	4	4	6		1.3503	2.51387	0.315184	1.85105	0.42144	1.53527
122	C	9	4	1	3	2	13	5		0.720159	0.558637	1.26074	1.23403	1.82624	1.70586
123	G	4	6	1	2	3	4	4		2.43054	1.25693	1.89111	4.16486	1.26432	3.07055
124	T	7	5	4	2	2	2	2		1.1574	2.87299	1.08063	1.58661	0.361234	0.877299
125	G	0	0	0	0	0	0	1		#DIV/0!	#DIV/0!	#DIV/0!	#DIV/0!	#DIV/0!	#DIV/0!
126	G	0	1	0	1	0	0	1		#DIV/0!	#DIV/0!	#DIV/0!	#DIV/0!	#DIV/0!	#DIV/0!
127	A	2	2	2	0	0	1	6		1.62036	5.02773	0	0	0.632159	9.21164
128	T	5	4	2	1	0	1	1		1.29629	2.01109	0.756442	0	0.252864	0.614109
129	A	1	0	2	0	0	5	4		0	10.0555	0	0	6.32159	12.2822
130	A	0	0	4	0	2	2	3		#DIV/0!	#DIV/0!	#DIV/0!	#DIV/0!	#DIV/0!	#DIV/0!
131	C	5	5	5	2	1	8	6		1.62036	5.02773	1.51288	1.11063	2.02291	3.68466
132	C	13	19	16	5	3	27	13		2.36822	6.18798	1.4547	1.2815	2.62589	3.07055
133	T	13	7	7	4	4	8	6		0.8725	2.70724	1.16376	1.70866	0.778042	1.41718
134	A	9	4	5	2	1	5	8		0.720159	2.79319	0.840492	0.617017	0.702399	2.72938
135	C	13	3	6	4	2	8	5		0.373929	2.32049	1.16376	0.854331	0.778042	1.18098
136	C	49	33	29	18	17	31	18		1.09126	2.9756	1.38938	1.9266	0.799875	1.12796
137	T	8	11	12	1	3	13	10		2.22799	7.5416	0.472777	2.08243	2.05452	3.83818
138	A	11	6	3	4	2	4	9		0.883832	1.3712	1.37535	1.00966	0.459752	2.51227
139	T	14	15	4	2	8	8	15		1.7361	1.4365	0.540316	3.17323	0.722468	3.28987
140	A	10	5	9	5	3	8	12		0.810179	4.52496	1.89111	1.66594	1.01146	3.68466
141	A	4	3	6	1	2	8	7		1.21527	7.5416	0.945553	2.77657	2.52864	5.37346
142	G	18	10	10	1	7	10	5		0.900199	2.79319	0.210123	2.15956	0.702399	0.85293
143	A	1	1	3	0	4	1	3		1.62036	15.0832	0	22.2126	1.26432	9.21164
144	C	17	30	22	8	14	23	25		2.85946	6.50648	1.77986	4.57318	1.71055	4.51551
145	T	10	7	9	2	7	6	7		1.13425	4.52496	0.756442	3.8872	0.758591	2.14938
146	G	3	2	5	1	0	4	6		1.08024	8.37956	1.26074	0	1.68576	6.14109
147	G	3	0	2	0	0	0	3		0	3.35182	0	0	0	3.07055
148	G	6	1	1	4	1	0	4		0.27006	0.837956	2.52147	0.925525	0	2.04703
149	A	8	2	1	2	2	2	3		0.405089	0.628467	0.945553	1.38829	0.31608	1.15146
150	T	5	1	2	0	1	5	2		0.324072	2.01109	0	1.11063	1.26432	1.22822
151	A	6	2	8	1	2	5	7		0.540119	6.70364	0.630369	1.85105	1.0536	3.58231
152	A	4	5	4	1	2	2	4		2.02545	5.02773	0.945553	2.77657	0.632159	3.07055
153	C	7	5	3	2	1	14	6		1.1574	2.15474	1.08063	0.793307	2.52864	2.6319
154	T	10	4	1	2	2	4	6		0.648143	0.502773	0.756442	1.11063	0.505728	1.84233
155	T	12	4	2	5	6	6	7		0.540119	0.837956	1.57592	2.77657	0.632159	1.79115
156	C	25	25	9	12	5	25	19		1.62036	1.80998	1.81546	1.11063	1.26432	2.33362
157	G	26	13	14	8	6	8	17		0.810179	2.70724	1.16376	1.2815	0.389021	2.00767
158	G	19	9	5	3	5	7	14		0.767538	1.32309	0.597191	1.46135	0.465802	2.26251
159	G	9	6	4	5	5	3	13		1.08024	2.23455	2.10123	3.08508	0.42144	4.43523
160	A	7	5	3	3	2	4	8		1.1574	2.15474	1.62095	1.58661	0.722468	3.5092
161	A	11	4	6	6	2	7	4		0.589221	2.7424	2.06302	1.00966	0.804567	1.11656
162	A	4	4	0	3	0	10	6		1.62036	0	2.83666	0	3.1608	4.60582
163	C	2	1	4	0	0	2	0		0.810179	10.0555	0	0	1.26432	0
164	C	4	9	4	1	2	11	4		3.64581	5.02773	0.945553	2.77657	3.47688	3.07055
165	G	0	3	3	2	2	4	5		#DIV/0!	#DIV/0!	#DIV/0!	#DIV/0!	#DIV/0!	#DIV/0!
166	G	4	3	1	0	1	1	2		1.21527	1.25693	0	1.38829	0.31608	1.53527
167	A	2	2	2	2	1	2	2		1.62036	5.02773	3.78221	2.77657	1.26432	3.07055
168	G	2	2	1	0	0	2	0		1.62036	2.51387	0	0	1.26432	0
169	C	5	4	10	5	3	4	10		1.29629	10.0555	3.78221	3.33189	1.01146	6.14109
170	T	7	5	3	1	2	4	8		1.1574	2.15474	0.540316	1.58661	0.722468	3.5092
171	A	4	5	6	2	3	6	4		2.02545	7.5416	1.89111	4.16486	1.89648	3.07055
172	A	21	18	12	3	5	15	31		1.38888	2.87299	0.540316	1.32218	0.903085	4.53271
173	T	49	44	32	18	15	45	52		1.45502	3.28342	1.38938	1.69994	1.16111	3.25854
174	A	11	7	3	5	5	12	20		1.03114	1.3712	1.71919	2.52416	1.37926	5.58281
175	C	29	23	8	10	9	19	14		1.28511	1.38696	1.30421	1.72339	0.828347	1.48233
176	C	54	37	19	10	17	20	61		1.11025	1.76902	0.70041	1.74821	0.468266	3.46858
177	G	13	19	12	4	5	11	25		2.36822	4.64098	1.16376	2.13583	1.06981	5.9049
178	G	8	6	6	2	2	5	14		1.21527	3.7708	0.945553	1.38829	0.790199	5.37346
179	A	10	5	5	3	2	4	23		0.810179	2.51387	1.13466	1.11063	0.505728	7.06226
180	T	8	9	16	6	4	10	23		1.8229	10.0555	2.83666	2.77657	1.5804	8.82782
181	A	12	6	3	1	4	3	18		0.810179	1.25693	0.315184	1.85105	0.31608	4.60582
182	A	13	5	26	6	7	13	35		0.623215	10.0555	1.74564	2.99016	1.26432	8.26686
183	T	0	4	6	8	2	4	8		#DIV/0!	#DIV/0!	#DIV/0!	#DIV/0!	#DIV/0!	#DIV/0!
184	A	1	2	0	0	1	2	0		3.24072	0	0	5.55315	2.52864	0
185	T	0	0	1	0	0	0	0		#DIV/0!	#DIV/0!	#DIV/0!	#DIV/0!	#DIV/0!	#DIV/0!
186	T	3	2	0	1	2	2	4		1.08024	0	1.26074	3.7021	0.842879	4.09406
187	T	2	1	1	0	0	3	0		0.810179	2.51387	0	0	1.89648	0
188	T	4	3	3	0	0	6	4		1.21527	3.7708	0	0	1.89648	3.07055
189	G	1	0	0	0	1	2	1		0	0	0	5.55315	2.52864	3.07055
190	A	7	6	6	1	2	6	5		1.38888	4.30949	0.540316	1.58661	1.0837	2.19325
191	A	9	6	13	8	13	9	14		1.08024	7.26228	3.36197	8.02121	1.26432	4.77641
192	C	6	4	4	2	4	5	7		1.08024	3.35182	1.26074	3.7021	1.0536	3.58231
193	C	12	7	6	2	5	6	15		0.945209	2.51387	0.630369	2.31381	0.632159	3.83818
194	G	12	10	9	7	2	9	19		1.3503	3.7708	2.20629	0.925525	0.948239	4.8617
195	C	40	28	20	17	19	35	54		1.13425	2.51387	1.60744	2.63775	1.10628	4.14524
196	A	83	70	47	17	22	37	58		1.36657	2.84703	0.77467	1.47192	0.563612	2.14568
197	T	26	22	18	10	16	13	25		1.37107	3.48074	1.4547	3.41732	0.632159	2.95245
198	G	20	8	10	2	2	8	26		0.648143	2.51387	0.378221	0.555315	0.505728	3.99171
199	G	5	6	5	3	2	3	15		1.94443	5.02773	2.26933	2.22126	0.758591	9.21164
200	T	4	7	3	2	3	1	16		2.83563	3.7708	1.89111	4.16486	0.31608	12.2822
201	T	2	2	6	0	2	4	5		1.62036	15.0832	0	5.55315	2.52864	7.67637
202	C	12	10	14	3	7	13	16		1.3503	5.86569	0.945553	3.23934	1.36968	4.09406
203	A	15	5	12	11	13	18	13		0.540119	4.02219	2.77362	4.81273	1.51718	2.66114
204	A	18	11	21	8	8	7	22		0.990219	5.86569	1.68098	2.46807	0.49168	3.75289
205	A	26	14	16	12	10	18	31		0.8725	3.09399	1.74564	2.13583	0.875298	3.66104
206	A	20	18	17	12	13	12	35		1.45832	4.27357	2.26933	3.60955	0.758591	5.37346
207	G	76	63	75	26	49	52	76		1.34319	4.96158	1.29391	3.58032	0.86506	3.07055
208	T	6	17	10	4	9	13	36		4.59101	8.37956	2.52147	8.32972	2.73936	18.4233
209	G	21	13	18	15	12	25	23		1.00308	4.30949	2.70158	3.17323	1.50514	3.36298
210	A	24	19	16	5	13	14	25		1.28278	3.35182	0.787961	3.00796	0.737519	3.19849
211	A	227	163	105	66	139	89	324		1.16352	2.3256	1.09967	3.40039	0.495702	4.38263
212	A	29	20	15	15	14	16	27		1.11749	2.60055	1.95632	2.68083	0.697555	2.85879
213	G	14	18	17	19	15	7	19		2.08332	6.10511	5.133	5.9498	0.632159	4.16717
214	A	2	0	0	0	0	2	4		0	0	0	0	1.26432	6.14109
215	C	10	10	11	5	2	12	7		1.62036	5.53051	1.89111	1.11063	1.51718	2.14938
216	G	1	2	13	2	1	2	2		3.24072	65.3605	7.56442	5.55315	2.52864	6.14109
217	G	2	3	2	3	3	1	5		2.43054	5.02773	5.67332	8.32972	0.632159	7.67637
218	T	40	16	11	9	6	19	15		0.648143	1.38263	0.850998	0.832972	0.600552	1.15146
219	C	103	85	101	20	39	70	60		1.33719	4.93011	0.73441	2.10265	0.859246	1.78867
220	T	22	14	15	17	10	20	26		1.03114	3.428	2.92262	2.52416	1.14938	3.62883
221	T	8	1	6	2	0	3	14		0.202545	3.7708	0.945553	0	0.47412	5.37346
222	G	3	2	5	2	6	1	2		1.08024	8.37956	2.52147	11.1063	0.42144	2.04703
223	C	16	20	22	5	4	22	10		2.02545	6.91313	1.18194	1.38829	1.73844	1.91909
224	T	10	6	5	2	5	5	10		0.972215	2.51387	0.756442	2.77657	0.632159	3.07055
225	G	1	2	1	1	1	0	3		3.24072	5.02773	3.78221	5.55315	0	9.21164
226	T	3	3	4	2	2	3	5		1.62036	6.70364	2.52147	3.7021	1.26432	5.11758
227	C	40	41	43	23	15	20	25		1.66087	5.40481	2.17477	2.08243	0.632159	1.91909
228	A	12	7	13	9	2	8	15		0.945209	5.44671	2.83666	0.925525	0.842879	3.83818
229	C	14	14	3	2	4	14	22		1.62036	1.07737	0.540316	1.58661	1.26432	4.82515
230	T	15	10	8	5	4	7	13		1.08024	2.68146	1.26074	1.48084	0.590016	2.66114
231	T	17	14	9	3	8	10	15		1.33441	2.66174	0.667449	2.61325	0.743717	2.70931
232	A	16	11	6	10	2	9	18		1.114	1.8854	2.36388	0.694144	0.711179	3.45437
233	T	23	16	17	10	8	22	15		1.12721	3.71615	1.64444	1.93153	1.20935	2.00253
234	A	20	7	13	4	2	9	11		0.567125	3.26803	0.756442	0.555315	0.568944	1.6888
235	G	20	9	13	4	7	20	18		0.729161	3.26803	0.756442	1.9436	1.26432	2.76349
236	A	13	9	23	8	9	4	16		1.12179	8.89522	2.32752	3.84449	0.389021	3.77913
237	T	10	10	6	3	14	11	11		1.62036	3.01664	1.13466	7.77441	1.39075	3.3776
238	G	2	2	1	0	6	3	2		1.62036	2.51387	0	16.6594	1.89648	3.07055
239	G	8	5	15	2	5	3	5		1.01272	9.427	0.945553	3.47072	0.47412	1.91909
240	A	5	4	11	4	3	5	6		1.29629	11.061	3.02577	3.33189	1.26432	3.68466
241	T	7	2	5	1	1	6	4		0.462959	3.59124	0.540316	0.793307	1.0837	1.7546
242	C	20	8	8	0	2	17	12		0.648143	2.01109	0	0.555315	1.07467	1.84233
243	C	42	35	27	12	7	38	32		1.3503	3.23211	1.08063	0.925525	1.14391	2.33946
244	G	10	7	8	2	9	7	9		1.13425	4.02219	0.756442	4.99783	0.885023	2.76349
245	C	34	20	11	3	3	32	13		0.953152	1.62662	0.333725	0.489984	1.18995	1.17403
246	G	3	5	3	0	0	6	2		2.7006	5.02773	0	0	2.52864	2.04703
247	C	11	17	18	9	5	16	9		2.50419	8.2272	3.09454	2.52416	1.83901	2.51227
248	T	6	5	11	3	3	13	6		1.3503	9.21751	1.89111	2.77657	2.73936	3.07055
249	G	7	3	3	0	0	3	0		0.694439	2.15474	0	0	0.541851	0
250	C	34	12	19	7	12	18	9		0.571891	2.80962	0.778691	1.95993	0.669345	0.812792
251	A	17	15	27	8	15	20	18		1.42973	7.98522	1.77986	4.89984	1.48743	3.25117
252	T	33	13	18	14	10	13	15		0.638323	2.7424	1.60457	1.68277	0.498065	1.3957
253	T	24	9	8	7	17	17	20		0.607634	1.67591	1.10315	3.93348	0.895559	2.55879
254	A	8	6	3	7	6	7	8		1.21527	1.8854	3.30944	4.16486	1.10628	3.07055
255	G	1	1	1	3	0	0	3		1.62036	5.02773	11.3466	0	0	9.21164
256	C	108	74	116	34	56	82	51		1.11025	5.40016	1.1907	2.87941	0.959946	1.44998
257	T	39	25	14	11	8	18	19		1.03869	1.80483	1.06678	1.13911	0.583532	1.49591
258	A	18	17	13	4	4	6	8		1.53034	3.63114	0.840492	1.23403	0.42144	1.36469
259	G	11	4	3	6	4	12	3		0.589221	1.3712	2.06302	2.01933	1.37926	0.837422
260	T	2	1	5	0	2	1	1		0.810179	12.5693	0	5.55315	0.632159	1.53527
261	T	3	2	3	0	5	3	0		1.08024	5.02773	0	9.25525	1.26432	0
262	G	0	0	3	0	2	0	0		#DIV/0!	#DIV/0!	#DIV/0!	#DIV/0!	#DIV/0!	#DIV/0!
263	G	20	5	6	4	4	8	14		0.405089	1.50832	0.756442	1.11063	0.505728	2.14938
264	T	18	10	10	6	6	11	19		0.900199	2.79319	1.26074	1.85105	0.772639	3.24113
265	A	18	17	12	8	8	20	20		1.53034	3.35182	1.68098	2.46807	1.4048	3.41172
266	A	16	11	15	5	4	2	8		1.114	4.7135	1.18194	1.38829	0.15804	1.53527
267	G	0	2	0	1	4	3	3		#DIV/0!	#DIV/0!	#DIV/0!	#DIV/0!	#DIV/0!	#DIV/0!
268	G	11	7	6	2	1	6	10		1.03114	2.7424	0.687675	0.504832	0.689629	2.79141
269	T	16	11	6	6	4	9	13		1.114	1.8854	1.41833	1.38829	0.711179	2.49482
270	A	18	5	11	6	4	10	11		0.450099	3.0725	1.26074	1.23403	0.702399	1.87645
271	A	47	19	14	6	5	19	7		0.655038	1.49762	0.482836	0.59076	0.511108	0.457316
272	C	94	72	98	31	57	67	42		1.24113	5.24168	1.24733	3.36733	0.901164	1.37195
273	G	18	17	21	5	6	17	12		1.53034	5.86569	1.05061	1.85105	1.19408	2.04703
274	G	3	1	2	0	0	1	3		0.540119	3.35182	0	0	0.42144	3.07055
275	C	33	20	17	15	5	31	20		0.982035	2.59004	1.71919	0.841386	1.18769	1.86094
276	T	27	12	28	10	12	26	18		0.720159	5.21395	1.40082	2.46807	1.21749	2.04703
277	T	60	65	50	31	39	59	34		1.75539	4.18978	1.95414	3.60955	1.24325	1.73998
278	A	8	7	5	5	8	8	12		1.41781	3.14233	2.36388	5.55315	1.26432	4.60582
279	C	19	12	18	7	9	24	10		1.02338	4.76312	1.39345	2.63044	1.59703	1.61608
280	C	148	108	80	49	51	113	91		1.18242	2.71769	1.25222	1.91358	0.965325	1.88797
281	A	95	69	69	30	46	70	51		1.17689	3.65172	1.19438	2.68889	0.931603	1.6484
282	A	95	46	46	31	26	55	33		0.784594	2.43448	1.2342	1.51981	0.731974	1.06661
283	G	45	8	10	4	6	12	19		0.288064	1.11727	0.336197	0.74042	0.337152	1.29645
284	G	27	22	6	5	10	11	23		1.32029	1.11727	0.70041	2.05672	0.515093	2.61565
285	C	78	28	35	24	16	39	36		0.581667	2.25603	1.16376	1.13911	0.632159	1.41718
286	A	46	17	24	17	14	16	39		0.598828	2.62317	1.39777	1.69009	0.439763	2.60329
287	A	57	32	23	12	26	9	44		0.909675	2.02873	0.796255	2.53302	0.199629	2.37025
288	C	125	51	111	39	43	125	98		0.661106	4.46463	1.18005	1.91028	1.26432	2.40731
289	G	162	127	159	80	79	105	93		1.27028	4.93463	1.86776	2.70802	0.819466	1.76272
290	A	52	18	31	16	16	15	34		0.560893	2.9973	1.16376	1.70866	0.364707	2.00767
291	T	35	15	17	10	8	15	30		0.694439	2.44204	1.08063	1.26929	0.541851	2.6319
292	G	16	8	5	2	5	7	8		0.810179	1.57117	0.472777	1.73536	0.55314	1.53527
293	C	76	43	28	13	16	34	11		0.916781	1.85232	0.646957	1.16908	0.565616	0.444421
294	A	33	23	32	8	8	26	19		1.12934	4.87538	0.9169	1.34622	0.99613	1.76789
295	T	49	25	50	28	52	27	39		0.826713	5.13034	2.16126	5.89314	0.696666	2.4439
296	A	13	8	13	1	3	8	5		0.997143	5.02773	0.290939	1.2815	0.778042	1.18098
297	G	12	3	8	1	0	3	4		0.405089	3.35182	0.315184	0	0.31608	1.02352
298	C	10	3	8	3	2	11	4		0.486107	4.02219	1.13466	1.11063	1.39075	1.22822
299	C	35	29	60	18	14	29	31		1.34258	8.61897	1.94514	2.22126	1.04758	2.71963
300	G	26	12	34	5	10	21	22		0.747857	6.57473	0.727349	2.13583	1.02118	2.59816
301	A	10	3	9	5	5	3	11		0.486107	4.52496	1.89111	2.77657	0.379296	3.3776
302	C	47	28	65	19	51	23	46		0.96532	6.95325	1.52898	6.02576	0.618709	3.00522
303	C	93	46	53	28	39	26	72		0.801467	2.86527	1.13873	2.32874	0.353466	2.3772
304	T	71	36	51	33	45	33	58		0.82159	3.61147	1.75793	3.5196	0.587641	2.50833
305	G	56	23	36	22	15	17	44		0.665504	3.23211	1.48587	1.48745	0.383811	2.41257
306	A	91	37	25	15	26	37	68		0.658827	1.38125	0.623442	1.58661	0.514064	2.29447
307	G	53	42	28	13	16	21	32		1.28406	2.65616	0.927712	1.67642	0.500957	1.85392
308	A	29	22	15	16	10	18	29		1.22924	2.60055	2.08674	1.91488	0.78475	3.07055
309	G	19	13	14	8	7	5	16		1.10867	3.70465	1.59251	2.0459	0.332716	2.58572
310	G	16	3	12	2	5	7	11		0.303817	3.7708	0.472777	1.73536	0.55314	2.111
311	G	19	9	7	2	4	5	22		0.767538	1.85232	0.398128	1.16908	0.332716	3.55537
312	T	34	22	11	8	13	15	17		1.04847	1.62662	0.889932	2.12326	0.557788	1.53527
313	G	22	12	6	2	11	7	19		0.883832	1.3712	0.343837	2.77657	0.402283	2.65184
314	A	49	23	22	13	16	12	21		0.760576	2.25735	1.00344	1.81327	0.309629	1.31595
315	T	71	22	31	10	9	40	34		0.502083	2.19521	0.532706	0.70392	0.712292	1.4704
316	C	95	58	57	34	34	60	59		0.989271	3.01664	1.35363	1.98744	0.798517	1.90697
317	G	24	16	21	10	12	24	6		1.08024	4.39927	1.57592	2.77657	1.26432	0.767637
318	G	6	2	2	1	1	0	6		0.540119	1.67591	0.630369	0.925525	0	3.07055
319	C	29	8	22	7	10	13	16		0.446995	3.81414	0.912948	1.91488	0.566764	1.69409
320	C	71	49	61	15	19	45	23		1.11828	4.3196	0.799059	1.48605	0.801329	0.994684
321	A	16	21	26	10	9	22	15		2.12672	8.17007	2.36388	3.12365	1.73844	2.87864
322	C	145	118	96	31	49	85	57		1.31864	3.32871	0.808611	1.87658	0.741152	1.20704
323	A	18	14	35	7	10	25	19		1.26028	9.77615	1.47086	3.08508	1.756	3.24113
324	C	57	35	35	19	18	44	24		0.994957	3.0872	1.26074	1.75363	0.975966	1.29286
325	T	54	29	19	9	15	27	39		0.870192	1.76902	0.630369	1.54254	0.632159	2.21762
326	G	7	5	9	8	11	6	29		1.1574	6.46423	4.32253	8.72638	1.0837	12.7208
327	G	23	19	18	6	8	13	24		1.33856	3.93475	0.986664	1.93153	0.714615	3.20405
328	A	65	53	65	15	25	52	33		1.32121	5.02773	0.872818	2.13583	1.01146	1.55889
329	A	29	13	18	12	12	17	9		0.726367	3.12066	1.56505	2.29785	0.741152	0.952928
330	C	63	32	52	23	26	29	35		0.823039	4.14988	1.38081	2.29178	0.581988	1.70586
331	T	50	27	39	18	31	27	21		0.874993	3.92163	1.3616	3.44295	0.682732	1.28963
332	G	26	9	17	12	13	13	20		0.560893	3.28736	1.74564	2.77657	0.632159	2.36196
333	A	76	42	39	26	39	40	38		0.895461	2.58002	1.29391	2.84964	0.665431	1.53527
334	G	55	48	43	19	32	31	40		1.41413	3.93077	1.30658	3.23092	0.712616	2.23313
335	A	68	38	24	10	13	28	27		0.905494	1.77449	0.556208	1.06163	0.520602	1.21919
336	C	199	105	144	42	75	94	110		0.854963	3.63816	0.798256	2.0929	0.597216	1.69729
337	A	26	29	28	18	16	24	29		1.80732	5.41448	2.61845	3.41732	1.16706	3.42484
338	C	67	39	44	19	14	39	33		0.943193	3.3018	1.07257	1.16036	0.735947	1.51236
339	G	16	11	20	15	13	17	24		1.114	6.28467	3.54582	4.51193	1.34334	4.60582
340	G	24	12	6	6	16	7	27		0.810179	1.25693	0.945553	3.7021	0.36876	3.45437
341	T	22	18	15	7	12	8	20		1.32575	3.428	1.20343	3.02899	0.459752	2.79141
342	C	24	17	20	11	4	30	20		1.14775	4.18978	1.73351	0.925525	1.5804	2.55879
343	C	129	65	50	16	21	51	38		0.816459	1.94873	0.469112	0.904001	0.499847	0.904502
344	A	26	25	14	10	16	15	17		1.55804	2.70724	1.4547	3.41732	0.729415	2.00767
345	G	27	11	24	9	3	17	12		0.660146	4.4691	1.26074	0.617017	0.796053	1.36469
346	A	17	10	12	4	11	14	13		0.953152	3.54899	0.889932	3.59321	1.0412	2.34807
347	C	95	43	56	20	32	47	37		0.733425	2.96372	0.796255	1.87053	0.625505	1.1959
348	T	134	49	72	21	26	43	53		0.592519	2.70147	0.592735	1.07748	0.405714	1.21447
349	C	76	28	34	9	10	26	32		0.596974	2.24925	0.447894	0.730677	0.43253	1.29286
350	C	163	63	71	46	50	51	116		0.626273	2.18999	1.06737	1.70342	0.395584	2.18517
351	T	140	81	88	39	44	52	100		0.937493	3.16029	1.05362	1.74528	0.469604	2.19325
352	A	50	30	41	20	31	32	56		0.972215	4.12274	1.51288	3.44295	0.809164	3.43901
353	C	281	144	173	90	141	142	129		0.830361	3.09537	1.21138	2.78646	0.638909	1.40961
354	G	49	32	46	13	21	21	35		1.05819	4.71991	1.00344	2.37992	0.541851	2.19325
355	G	68	22	20	9	28	28	43		0.524233	1.47875	0.500587	2.28659	0.520602	1.94167
356	G	143	65	89	38	81	73	95		0.736526	3.12915	1.00506	3.14549	0.645422	2.03987
357	A	414	154	178	120	145	177	174		0.602742	2.16168	1.09629	1.94494	0.540542	1.29052
358	G	62	30	34	22	29	23	45		0.784044	2.75714	1.34208	2.59744	0.469022	2.22862
359	G	72	25	52	19	26	25	45		0.562624	3.63114	0.998084	2.0053	0.439	1.91909
360	C	241	84	82	50	60	61	97		0.564772	1.71068	0.784691	1.38253	0.320014	1.23586
361	A	187	87	114	59	66	56	108		0.753856	3.06504	1.19332	1.95993	0.37862	1.77336
362	G	110	59	63	30	40	41	71		0.869101	2.87952	1.03151	2.01933	0.471246	1.9819
363	C	193	144	122	46	76	66	129		1.20897	3.17815	0.90146	2.18673	0.432358	2.05233
364	A	194	89	120	53	91	70	176		0.74336	3.10994	1.03328	2.60483	0.456198	2.78565
365	G	169	76	103	51	99	85	185		0.728682	3.06424	1.14138	3.25303	0.6359	3.36125
366	T	106	65	106	40	59	39	85		0.993616	5.02773	1.42725	3.0909	0.465174	2.46223
367	A	77	32	61	32	35	24	60		0.673395	3.98301	1.57183	2.52416	0.394073	2.39263
368	G	43	13	29	19	27	9	44		0.489876	3.3908	1.67121	3.48686	0.264625	3.14196
369	G	59	28	27	19	16	13	32		0.768983	2.30083	1.218	1.50594	0.278579	1.66538
370	G	37	15	16	12	17	16	33		0.656902	2.17416	1.22666	2.55145	0.546733	2.7386
371	A	37	16	26	18	12	27	25		0.700695	3.533	1.84	1.80102	0.922611	2.07469
372	A	125	44	419	50	54	111	177		0.570366	16.853	1.51288	2.39896	1.12272	4.34789
373	T	75	49	57	18	44	60	56		1.05863	3.82108	0.907731	3.25785	1.01146	2.29268
374	C	1125	757	685	259	374	469	472		1.09032	3.06133	0.870749	1.84611	0.527081	1.28827
375	T	189	162	144	74	109	89	137		1.38888	3.83065	1.48087	3.20261	0.595367	2.22574
376	T	34	18	16	13	17	19	25		0.857837	2.36599	1.44614	2.77657	0.706531	2.25776
377	C	80	33	29	14	39	32	59		0.668398	1.82255	0.661887	2.70716	0.505728	2.26453
378	C	182	93	67	35	53	61	111		0.827985	1.85087	0.727349	1.61713	0.423755	1.8727
379	G	134	63	45	35	45	49	90		0.76181	1.68842	0.987891	1.86486	0.462326	2.06231
380	C	218	132	121	48	68	94	114		0.981134	2.79062	0.832781	1.73217	0.545165	1.6057
381	A	139	80	101	40	66	64	81		0.93258	3.65325	1.08841	2.63675	0.582132	1.78931
382	A	186	95	241	52	53	92	210		0.827602	6.51443	1.05739	1.58235	0.625362	3.46675
383	T	351	171	182	56	126	147	157		0.789405	2.60697	0.60343	1.99344	0.529501	1.37344
384	G	147	81	76	40	71	65	157		0.89285	2.59937	1.02917	2.68213	0.559053	3.27943
385	G	114	46	66	26	43	40	102		0.653829	2.91079	0.86261	2.09461	0.443621	2.74733
386	G	27	19	20	4	14	10	41		1.14025	3.72425	0.560328	2.87941	0.468266	4.66268
387	C	66	28	30	20	26	30	52		0.687425	2.28533	1.14612	2.1876	0.57469	2.41922
388	G	43	20	31	14	25	23	58		0.753655	3.62465	1.23142	3.22857	0.676264	4.14167
389	A	67	39	22	17	18	17	45		0.943193	1.6509	0.959666	1.49189	0.320797	2.06231
390	A	28	25	16	10	18	15	36		1.44675	2.87299	1.35079	3.56988	0.677314	3.94785
391	A	22	8	9	12	6	11	16		0.589221	2.0568	2.06302	1.5145	0.632159	2.23313
392	G	1	2	0	0	4	2	2		3.24072	0	0	22.2126	2.52864	6.14109
393	C	35	14	9	6	17	20	16		0.648143	1.29285	0.648379	2.69724	0.722468	1.40368
394	C	46	31	21	14	17	20	31		1.09198	2.29527	1.15111	2.05225	0.549704	2.06928
395	T	60	48	31	18	15	40	37		1.29629	2.59766	1.13466	1.38829	0.842879	1.8935
396	G	46	37	45	18	23	25	45		1.30333	4.91843	1.48	2.77657	0.68713	3.0038
397	A	69	39	23	25	26	25	50		0.915854	1.67591	1.37037	2.09249	0.458087	2.22503
398	C	106	57	68	28	25	108	92		0.871325	3.22534	0.999075	1.3097	1.28817	2.665
399	G	90	35	63	29	38	72	76		0.630139	3.51941	1.21871	2.34466	1.01146	2.59291
400	G	47	27	36	18	26	24	37		0.930844	3.85103	1.44851	3.07195	0.64561	2.41724
401	A	45	25	39	13	20	19	40		0.900199	4.35737	1.09264	2.46807	0.533824	2.72938
402	G	33	30	27	17	22	14	38		1.47305	4.1136	1.94841	3.7021	0.536378	3.53578
403	C	226	132	107	51	72	97	121		0.946404	2.38039	0.853508	1.76914	0.54265	1.64397
404	A	77	46	64	31	30	79	80		0.968006	4.1789	1.52271	2.16356	1.29716	3.19018
405	A	39	28	25	12	27	18	46		1.16333	3.22291	1.16376	3.84449	0.583532	3.62167
406	C	87	50	53	27	43	42	83		0.93124	3.06287	1.17379	2.74466	0.610361	2.92937
407	G	27	14	7	8	11	21	19		0.840186	1.30349	1.12066	2.26239	0.983359	2.16076
408	C	50	28	29	19	38	17	52		0.9074	2.91609	1.43724	4.22039	0.429868	3.19337
409	C	90	52	58	30	27	24	78		0.936207	3.24009	1.26074	1.66594	0.337152	2.66114
410	G	12	9	18	8	6	20	13		1.21527	7.5416	2.52147	2.77657	2.1072	3.32643
411	C	34	26	29	18	24	19	35		1.2391	4.28836	2.00235	3.91987	0.706531	3.16086
412	G	22	26	21	15	14	10	38		1.91497	4.7992	2.57878	3.53382	0.57469	5.30367
413	T	59	30	50	17	22	26	54		0.823911	4.26079	1.08979	2.07067	0.557158	2.81033
414	G	63	40	53	41	39	51	48		1.0288	4.22968	2.46144	3.43766	1.0235	2.33946
415	A	78	50	65	40	51	45	84		1.03869	4.18978	1.9396	3.6309	0.729415	3.30674
416	G	131	77	119	58	72	117	112		0.952424	4.56718	1.67457	3.05211	1.1292	2.6252
417	T	94	74	67	48	45	65	115		1.2756	3.5836	1.93134	2.65842	0.874263	3.75652
418	G	100	81	78	51	66	57	84		1.31249	3.92163	1.92893	3.66508	0.720662	2.57926
419	A	104	71	71	44	50	44	93		1.10621	3.4324	1.60017	2.66978	0.534904	2.74578
420	T	88	49	58	31	48	48	78		0.902245	3.31373	1.33237	3.02899	0.689629	2.72162
421	G	143	59	79	41	52	52	67		0.668539	2.77756	1.08441	2.01933	0.459752	1.43865
422	A	116	71	76	33	61	54	101		0.991771	3.29403	1.07597	2.92019	0.588562	2.67349
423	A	153	81	111	61	88	72	114		0.857837	3.64757	1.50794	3.19397	0.594974	2.28786
424	G	74	77	58	56	127	35	81		1.68605	3.94066	2.86221	9.5304	0.597989	3.361
425	G	237	72	86	56	56	43	159		0.492261	1.82441	0.893687	1.31214	0.229391	2.05999
426	T	117	55	60	25	32	25	76		0.761707	2.57832	0.808165	1.51881	0.270154	1.99454
427	C	77	35	27	24	13	39	37		0.736526	1.76297	1.17887	0.937545	0.640369	1.47546
428	T	16	14	7	6	10	11	29		1.41781	2.19963	1.41833	3.47072	0.869219	5.56537
429	T	15	13	12	13	11	16	9		1.40431	4.02219	3.27792	4.07231	1.34861	1.84233
430	C	189	114	108	69	80	145	107		0.977359	2.87299	1.38081	2.35054	0.96998	1.73835
431	G	56	36	40	23	26	44	39		1.04166	3.59124	1.55341	2.57825	0.993393	2.13842
432	G	100	75	64	50	53	39	105		1.21527	3.21775	1.89111	2.94317	0.493084	3.22407
433	A	123	98	74	52	53	47	158		1.29102	3.02482	1.59898	2.39282	0.483114	3.94428
434	T	89	62	58	45	51	29	99		1.12879	3.2765	1.91235	3.18214	0.411969	3.41555
435	C	55	36	50	20	29	39	76		1.0606	4.57067	1.37535	2.92802	0.896517	4.24294
436	G	49	31	47	39	43	32	88		1.02512	4.82252	3.01033	4.87317	0.825678	5.51445
437	T	87	30	78	79	56	30	132		0.558744	4.50762	3.43442	3.57444	0.435972	4.65876
438	A	29	15	19	13	13	12	28		0.838116	3.29403	1.69547	2.48934	0.523166	2.96467
439	A	23	17	18	8	24	14	35		1.19766	3.93475	1.31555	5.79459	0.769585	4.67257
440	A	32	22	44	12	28	36	46		1.114	6.91313	1.41833	4.859	1.42236	4.41391
441	A	112	84	955	115	29	149	409		1.21527	42.8704	3.88352	1.43787	1.682	11.213
442	C	402	319	305	150	152	317	272		1.28581	3.81457	1.41127	2.0997	0.996988	2.07758
443	T	91	86	67	25	35	75	61		1.53133	3.70174	1.03907	2.13583	1.04202	2.05828
444	C	55	41	43	36	22	32	46		1.2079	3.93077	2.47563	2.22126	0.735604	2.56809
445	T	46	29	22	19	15	32	40		1.02153	2.40457	1.56222	1.81081	0.879526	2.67004
446	G	16	11	16	7	17	19	19		1.114	5.02773	1.65472	5.90022	1.50138	3.64627
447	T	25	30	29	12	16	17	55		1.94443	5.83217	1.81546	3.55402	0.859737	6.7552
448	T	25	30	36	22	18	22	48		1.94443	7.23994	3.32835	3.99827	1.1126	5.89545
449	A	15	11	11	6	6	9	15		1.18826	3.687	1.51288	2.22126	0.758591	3.07055
450	T	46	26	33	19	44	41	76		0.915854	3.60685	1.56222	5.31171	1.12689	5.07308
451	T	140	99	101	42	55	126	121		1.14582	3.62715	1.13466	2.18159	1.13789	2.65383
452	A	469	440	260	191	250	262	272		1.52017	2.78723	1.5403	2.9601	0.706293	1.78079
453	G	18	22	33	13	10	16	21		1.98044	9.21751	2.7316	3.08508	1.12384	3.58231
454	G	15	15	18	11	5	12	13		1.62036	6.03328	2.77362	1.85105	1.01146	2.66114
455	G	111	93	83	47	52	63	84		1.3576	3.75948	1.60148	2.60147	0.717586	2.32366
456	A	32	24	28	21	15	17	52		1.21527	4.39927	2.48208	2.60304	0.671669	4.98964
457	A	30	22	30	14	17	19	40		1.18826	5.02773	1.76503	3.14678	0.800735	4.09406
458	G	57	53	70	21	32	23	67		1.50665	6.17441	1.39345	3.11756	0.510164	3.60924
459	A	55	67	39	24	31	27	72		1.97389	3.56512	1.65042	3.12996	0.620666	4.01963
460	A	45	17	44	17	18	26	50		0.612135	4.91601	1.42884	2.22126	0.730495	3.41172
461	C	260	211	250	65	131	188	213		1.31498	4.83436	0.945553	2.79793	0.9142	2.51549
462	A	103	103	133	41	56	133	135		1.62036	6.49212	1.50554	3.01919	1.63257	4.0245
463	T	169	181	173	71	88	132	154		1.73541	5.14673	1.58898	2.89158	0.987515	2.79801
464	A	100	124	120	34	61	80	95		2.00924	6.03328	1.28595	3.38742	1.01146	2.91702
465	T	91	111	64	50	46	53	79		1.97648	3.53599	2.07814	2.80709	0.736362	2.66564
466	G	12	12	19	13	15	14	24		1.62036	7.96058	4.0974	6.94144	1.47504	6.14109
467	T	75	44	44	28	40	43	82		0.95061	2.9496	1.41203	2.96168	0.724876	3.35713
468	G	57	30	39	27	49	29	80		0.85282	3.44003	1.79157	4.77376	0.64325	4.30954
469	T	80	58	57	31	34	29	115		1.17476	3.58226	1.46561	2.36009	0.458316	4.41391
470	A	30	23	22	14	26	19	51		1.24227	3.687	1.76503	4.81273	0.800735	5.21993
471	A	42	16	26	24	26	21	59		0.617279	3.11241	2.16126	3.43766	0.632159	4.31339
472	G	38	27	39	25	24	36	53		1.15131	5.16004	2.4883	3.50725	1.19778	4.28261
473	T	80	42	44	43	41	45	84		0.850688	2.76525	2.03294	2.84599	0.711179	3.22407
474	A	41	37	61	21	24	42	63		1.46227	7.48029	1.93723	3.25062	1.29516	4.71816
475	A	50	23	51	28	21	28	70		0.745365	5.12829	2.11804	2.33232	0.708019	4.29877
476	C	167	87	163	24	36	190	213		0.844139	4.90731	0.543551	1.19709	1.43845	3.91633
477	T	88	61	81	28	38	95	117		1.1232	4.6278	1.20343	2.39795	1.36489	4.08243
478	G	31	20	38	7	8	30	36		1.04539	6.16303	0.854048	1.43307	1.22353	3.5658
479	T	18	13	15	6	6	10	21		1.17026	4.18978	1.26074	1.85105	0.702399	3.58231
480	G	11	10	7	5	2	7	13		1.47305	3.19947	1.71919	1.00966	0.804567	3.62883
481	C	94	77	53	39	39	81	70		1.32731	2.83479	1.56922	2.30397	1.08947	2.28658
482	A	53	42	37	25	22	32	59		1.28406	3.50993	1.78406	2.30508	0.763362	3.41816
483	C	224	192	161	102	98	218	176		1.38888	3.61368	1.72226	2.4295	1.23045	2.41257
484	A	85	52	69	46	46	56	120		0.991278	4.08134	2.04684	3.00523	0.832963	4.33489
485	T	75	43	28	25	38	28	56		0.929005	1.87702	1.26074	2.8136	0.472012	2.29268
486	C	117	83	97	36	49	87	98		1.14948	4.16829	1.16376	2.32568	0.940135	2.57191
487	T	85	72	62	37	49	51	121		1.37254	3.66729	1.64637	3.20123	0.758591	4.37101
488	T	73	48	43	14	25	29	58		1.06544	2.96154	0.725356	1.90176	0.502264	2.43961
489	G	74	74	62	28	50	34	72		1.62036	4.21243	1.43111	3.75213	0.580903	2.98756
490	A	43	37	34	17	24	23	49		1.39426	3.97542	1.49529	3.09943	0.676264	3.499
491	C	137	85	85	44	56	71	102		1.00533	3.1194	1.21473	2.2699	0.655231	2.2861
492	G	24	26	44	18	19	22	40		1.75539	9.21751	2.83666	4.39624	1.15896	5.11758
493	G	10	10	18	7	4	13	19		1.62036	9.04992	2.64755	2.22126	1.64361	5.83404
494	T	28	20	42	17	15	24	56		1.1574	7.5416	2.29634	2.9749	1.0837	6.14109
495	A	16	10	19	8	5	11	35		1.01272	5.97043	1.89111	1.73536	0.869219	6.71682
496	C	45	30	46	27	19	71	72		1.08024	5.13946	2.26933	2.34466	1.99481	4.91288
497	C	386	420	342	203	208	432	362		1.76308	4.45462	1.98909	2.99237	1.41499	2.87963
498	T	73	62	52	35	36	57	87		1.37619	3.5814	1.81339	2.73854	0.987208	3.65942
499	A	30	26	20	17	20	16	38		1.40431	3.35182	2.14325	3.7021	0.674303	3.88936
500	A	83	58	96	42	46	50	137		1.1323	5.81521	1.91389	3.07765	0.761638	5.06825
501	T	108	56	45	30	40	53	91		0.840186	2.09489	1.05061	2.05672	0.620453	2.58722
502	C	114	88	63	42	58	65	121		1.2508	2.77848	1.39345	2.82529	0.720884	3.25909
503	A	31	38	37	26	16	21	68		1.98625	6.00084	3.17218	2.86614	0.856474	6.73539
504	G	11	14	5	10	4	11	18		2.06227	2.28533	3.43837	2.01933	1.26432	5.02453
505	A	24	11	12	14	14	12	31		0.742664	2.51387	2.20629	3.23934	0.632159	3.96612
506	A	17	7	8	4	13	14	23		0.667206	2.36599	0.889932	4.24653	1.0412	4.15427
507	A	8	13	7	0	6	5	14		2.63308	4.39927	0	4.16486	0.790199	5.37346
508	G	1	2	0	3	1	1	5		3.24072	0	11.3466	5.55315	1.26432	15.3527
509	C	23	17	15	10	11	16	42		1.19766	3.27896	1.64444	2.65585	0.879526	5.60709
510	C	81	86	51	32	38	71	96		1.72038	3.16561	1.49421	2.60518	1.10823	3.63917
511	A	29	22	10	16	14	18	51		1.22924	1.7337	2.08674	2.68083	0.78475	5.39993
512	C	89	108	62	45	55	57	128		1.96628	3.50247	1.91235	3.43172	0.809732	4.41607
513	G	11	21	15	8	8	7	28		3.09341	6.856	2.7507	4.03865	0.804567	7.81594
514	G	6	5	3	4	1	4	16		1.3503	2.51387	2.52147	0.925525	0.842879	8.18813
515	C	39	23	18	17	16	33	91		0.955596	2.32049	1.64866	2.27821	1.06981	7.16461
516	T	23	18	15	14	15	14	70		1.26811	3.27896	2.30222	3.62162	0.769585	9.34514
517	A	21	8	13	6	6	4	30		0.617279	3.11241	1.08063	1.58661	0.240823	4.3865
518	A	4	1	5	3	2	2	7		0.405089	6.28467	2.83666	2.77657	0.632159	5.37346
519	C	6	9	5	3	8	8	21		2.43054	4.18978	1.89111	7.4042	1.68576	10.7469
520	T	11	6	7	9	12	7	37		0.883832	3.19947	3.09454	6.05798	0.804567	10.3282
521	A	9	9	9	3	7	4	32		1.62036	5.02773	1.26074	4.31912	0.56192	10.9175
522	C	19	17	10	9	12	11	28		1.44979	2.64618	1.79157	3.50725	0.731974	4.52502
523	G	6	5	2	7	2	9	9		1.3503	1.67591	4.41258	1.85105	1.89648	4.60582
524	T	35	25	11	16	11	17	38		1.1574	1.58014	1.72901	1.74528	0.614098	3.33374
525	G	46	37	31	29	17	22	59		1.30333	3.38826	2.38444	2.05225	0.604674	3.93831
526	C	87	64	66	36	46	55	98		1.19199	3.81414	1.56505	2.93615	0.799282	3.45878
527	C	136	99	95	49	52	92	140		1.17953	3.51202	1.36271	2.12326	0.855275	3.16086
528	A	75	53	52	31	34	43	95		1.14505	3.4859	1.56331	2.51743	0.724876	3.88936
529	G	62	39	32	26	30	45	55		1.01926	2.59496	1.58609	2.68701	0.917651	2.72387
530	C	119	73	59	50	33	46	125		0.994001	2.49274	1.58916	1.53995	0.488728	3.22536
531	A	79	58	49	34	36	35	80		1.18963	3.11847	1.62779	2.53055	0.560141	3.10941
532	G	19	22	13	7	7	8	10		1.8762	3.44003	1.39345	2.0459	0.532345	1.61608
533	C	104	46	43	20	26	28	73		0.716697	2.07877	0.727349	1.38829	0.340394	2.15529
534	C	122	58	79	42	40	53	99		0.770334	3.25566	1.30207	1.8207	0.549253	2.49167
535	G	60	53	70	26	22	23	83		1.43132	5.86569	1.63896	2.03615	0.484656	4.24759
536	C	45	24	31	17	26	32	43		0.864191	3.46355	1.42884	3.20849	0.899071	2.93408
537	G	61	29	45	23	27	15	67		0.770334	3.70898	1.42608	2.45795	0.310898	3.37257
538	G	67	46	56	32	33	28	94		1.11248	4.20228	1.80643	2.73513	0.528372	4.30793
539	T	124	75	92	61	69	42	143		0.980055	3.73025	1.8606	3.09006	0.428237	3.54103
540	A	31	15	37	17	18	18	26		0.784044	6.00084	2.07412	3.22441	0.734121	2.5753
541	A	112	46	109	52	48	49	161		0.665504	4.89306	1.75603	2.37992	0.55314	4.41391
542	T	204	169	222	115	101	151	261		1.34236	5.47136	2.13213	2.74935	0.935844	3.92849
543	A	129	60	89	51	55	49	137		0.753655	3.46875	1.49529	2.36762	0.480245	3.26097
544	C	156	76	87	49	72	69	151		0.789405	2.80393	1.188	2.56299	0.559218	2.97213
545	G	152	92	98	51	57	56	149		0.980743	3.24157	1.26903	2.08243	0.465802	3.00994
546	T	83	60	99	54	55	50	136		1.17134	5.99694	2.46072	3.6798	0.761638	5.03126
547	A	44	32	23	22	27	23	69		1.17844	2.62813	1.89111	3.40761	0.660894	4.81518
548	G	29	18	23	20	17	8	44		1.00574	3.98751	2.60842	3.25529	0.348778	4.65876
549	G	113	65	107	48	53	105	89		0.932064	4.76077	1.6066	2.60457	1.17481	2.4184
550	T	212	76	296	73	95	609	211		0.580883	7.01985	1.30237	2.48844	3.63194	3.05606
551	G	35	12	34	10	20	14	35		0.555551	4.88408	1.08063	3.17323	0.505728	3.07055
552	G	27	22	24	10	12	5	34		1.32029	4.4691	1.40082	2.46807	0.234133	3.86661
553	C	62	56	59	34	27	28	85		1.46355	4.78446	2.07412	2.41831	0.570983	4.20962
554	A	51	49	57	29	23	25	86		1.55681	5.61923	2.15067	2.50436	0.619764	5.17779
555	A	50	26	27	20	15	16	45		0.842586	2.71498	1.51288	1.66594	0.404582	2.76349
556	G	15	4	7	5	6	1	10		0.432095	2.34628	1.26074	2.22126	0.0842879	2.04703
557	C	82	36	37	35	37	21	80		0.711377	2.26861	1.61436	2.50569	0.323789	2.99566
558	G	92	47	50	42	32	27	99		0.827792	2.73246	1.72666	1.93153	0.37105	3.30418
559	T	89	45	67	30	43	24	111		0.819282	3.78492	1.2749	2.68298	0.34094	3.82956
560	T	106	69	63	41	54	45	109		1.05476	2.98818	1.46293	2.82896	0.536739	3.15745
561	A	71	46	38	37	37	27	99		1.04981	2.6909	1.97101	2.89389	0.480797	4.28147
562	T	80	57	68	40	47	33	96		1.1545	4.27357	1.89111	3.26247	0.521532	3.68466
563	C	229	121	190	66	77	133	182		0.856172	4.17148	1.09007	1.86722	0.734299	2.44035
564	C	615	436	390	182	243	271	499		1.14874	3.18832	1.11929	2.19417	0.557123	2.49139
565	G	257	163	170	70	78	106	234		1.0277	3.32574	1.03017	1.68539	0.52147	2.79575
566	G	127	56	85	69	57	50	177		0.714489	3.36502	2.0549	2.49236	0.497763	4.27942
567	A	130	56	70	76	57	55	163		0.698	2.70724	2.21114	2.43484	0.534904	3.84999
568	A	191	78	149	87	89	69	209		0.661717	3.92216	1.72279	2.58759	0.456743	3.35992
569	T	148	102	142	83	95	74	245		1.11673	4.82391	2.12111	3.56452	0.632159	5.083
570	T	277	156	152	136	125	136	202		0.912548	2.7589	1.85697	2.50593	0.620749	2.23917
571	A	200	108	89	61	65	102	152		0.874993	2.23734	1.15357	1.80477	0.644803	2.33362
572	T	130	63	58	43	34	61	112		0.78525	2.24314	1.25104	1.45236	0.593257	2.64539
573	T	86	38	47	12	15	38	80		0.715972	2.74771	0.527751	0.968572	0.558653	2.85632
574	G	24	9	11	9	6	5	17		0.607634	2.30438	1.41833	1.38829	0.2634	2.17497
575	G	24	12	19	16	16	14	30		0.810179	3.98029	2.52147	3.7021	0.737519	3.83818
576	G	11	11	15	4	4	9	10		1.62036	6.856	1.37535	2.01933	1.03444	2.79141
577	C	95	56	43	39	39	22	120		0.955158	2.27571	1.5527	2.27971	0.29279	3.87859
578	G	50	45	50	27	28	28	93		1.45832	5.02773	2.04239	3.10976	0.708019	5.71122
579	T	118	67	45	35	36	40	95		0.920034	1.91736	1.12184	1.69418	0.428583	2.47205
580	A	123	54	48	24	33	35	45		0.711377	1.96204	0.737993	1.48987	0.359766	1.12337
581	A	130	53	27	26	25	48	61		0.660607	1.04422	0.756442	1.06791	0.466825	1.4408
582	A	53	40	36	15	17	31	52		1.22291	3.41506	1.07044	1.7812	0.739507	3.01261
583	G	29	18	9	6	13	11	16		1.00574	1.56033	0.782527	2.48934	0.479569	1.69409
584	C	132	81	53	37	34	73	71		0.994311	2.01871	1.06017	1.43036	0.699207	1.65158
585	G	19	16	18	8	19	13	28		1.36451	4.76312	1.59251	5.55315	0.86506	4.52502
586	C	76	52	32	32	30	33	40		1.10867	2.11694	1.59251	2.19203	0.548981	1.61608
587	G	36	17	16	8	8	18	19		0.765169	2.23455	0.840492	1.23403	0.632159	1.62057
588	C	113	79	13	17	16	43	37		1.13282	0.578412	0.569005	0.786287	0.481113	1.0054
589	G	38	15	14	11	16	20	32		0.639615	1.85232	1.09485	2.33817	0.665431	2.58572
590	T	61	36	29	18	12	31	40		0.956277	2.39023	1.11606	1.09242	0.642523	2.01347
591	A	26	13	8	7	5	6	17		0.810179	1.54699	1.01829	1.06791	0.291766	2.00767
592	G	5	2	7	1	6	0	6		0.648143	7.03883	0.756442	6.66378	0	3.68466
593	G	5	4	5	2	4	1	5		1.29629	5.02773	1.51288	4.44252	0.252864	3.07055
594	C	29	13	24	15	14	13	20		0.726367	4.16088	1.95632	2.68083	0.566764	2.11762
595	G	22	9	15	10	15	13	18		0.662874	3.428	1.71919	3.78624	0.747098	2.51227
596	G	39	16	44	21	28	15	63		0.664762	5.67231	2.03658	3.98688	0.486277	4.96011
597	T	139	79	97	67	65	62	162		0.920923	3.50856	1.82308	2.5968	0.563941	3.57862
598	T	125	77	105	93	48	63	143		0.99814	4.2233	2.81397	2.13241	0.637217	3.51271
599	T	88	63	67	58	59	71	132		1.16003	3.82793	2.49282	3.72313	1.02008	4.60582
600	T	70	53	88	36	41	45	99		1.22684	6.32058	1.94514	3.25256	0.812776	4.34263
601	T	36	16	29	15	20	15	60		0.720159	4.05012	1.57592	3.08508	0.5268	5.11758
602	T	27	23	53	19	21	12	40		1.3803	9.86925	2.66156	4.31912	0.56192	4.54896
603	A	10	3	13	6	8	3	12		0.486107	6.53605	2.26933	4.44252	0.379296	3.68466
604	A	3	4	3	1	5	3	10		2.16048	5.02773	1.26074	9.25525	1.26432	10.2352
605	G	3	2	3	6	2	3	3		1.08024	5.02773	7.56442	3.7021	1.26432	3.07055
606	T	28	10	25	13	19	9	33		0.578699	4.48905	1.75603	3.76821	0.406388	3.61886
607	C	170	145	187	80	66	84	137		1.38207	5.53051	1.77986	2.15593	0.624722	2.4745
608	T	90	39	48	26	26	24	80		0.702155	2.68146	1.09264	1.60424	0.337152	2.72938
609	G	25	22	39	28	26	13	47		1.42591	7.84326	4.23608	5.77527	0.657446	5.77263
610	A	55	40	44	38	33	25	82		1.17844	4.02219	2.61316	3.33189	0.57469	4.57791
611	T	44	26	45	22	16	14	58		0.957484	5.142	1.89111	2.01933	0.402283	4.04754
612	G	34	30	40	21	18	16	45		1.42973	5.91498	2.33607	2.9399	0.594974	4.06396
613	T	55	28	34	30	21	6	46		0.824909	3.10805	2.06302	2.12029	0.137926	2.56809
614	G	41	14	38	15	33	21	52		0.553293	4.65985	1.38374	4.46961	0.647578	3.89435
615	A	52	42	48	35	16	19	59		1.30875	4.64098	2.54572	1.70866	0.461963	3.48389
616	A	43	18	44	23	20	16	52		0.678289	5.14466	2.02304	2.58286	0.470444	3.71322
617	A	54	17	31	19	20	17	43		0.510113	2.88629	1.33078	2.05672	0.398026	2.44507
618	G	38	29	21	15	13	19	29		1.23659	2.77848	1.49298	1.89976	0.632159	2.34331
619	C	24	21	18	5	5	12	14		1.41781	3.7708	0.787961	1.15691	0.632159	1.79115
620	C	8	5	5	3	8	11	17		1.01272	3.14233	1.41833	5.55315	1.73844	6.52491
621	C	43	21	14	16	26	16	19		0.791338	1.63694	1.40733	3.35772	0.470444	1.35675
622	A	19	14	22	12	9	8	29		1.19395	5.82159	2.38877	2.63044	0.532345	4.68662
623	C	31	16	17	9	13	10	19		0.836314	2.75714	1.09806	2.32874	0.407845	1.88195
624	G	10	14	23	5	8	5	17		2.2685	11.5638	1.89111	4.44252	0.632159	5.21993
625	G	8	13	9	3	3	4	13		2.63308	5.6562	1.41833	2.08243	0.632159	4.98964
626	C	23	15	19	14	13	8	15		1.05676	4.15335	2.30222	3.13874	0.439763	2.00253
627	T	31	7	16	15	8	6	39		0.365887	2.59496	1.8301	1.43307	0.244707	3.86295
628	C	85	65	77	33	38	53	62		1.2391	4.55454	1.46839	2.48258	0.78834	2.23969
629	A	38	16	38	16	19	20	42		0.682256	5.02773	1.59251	2.77657	0.665431	3.39376
630	A	15	23	16	21	8	11	24		2.48455	5.36292	5.2951	2.96168	0.927167	4.91288
631	C	23	15	25	13	10	27	28		1.05676	5.46493	2.13777	2.41441	1.4842	3.73806
632	C	40	24	22	21	20	20	31		0.972215	2.76525	1.98566	2.77657	0.632159	2.37967
633	G	22	13	21	14	8	6	23		0.957484	4.7992	2.40686	2.01933	0.344814	3.21012
634	T	12	14	13	5	7	8	23		1.89042	5.44671	1.57592	3.23934	0.842879	5.88522
635	G	15	10	9	12	3	2	18		1.08024	3.01664	3.02577	1.11063	0.168576	3.68466
636	G	7	2	3	2	5	1	12		0.462959	2.15474	1.08063	3.96653	0.180617	5.2638
637	A	2	3	4	0	1	2	3		2.43054	10.0555	0	2.77657	1.26432	4.60582
638	G	6	2	6	1	2	0	6		0.540119	5.02773	0.630369	1.85105	0	3.07055
639	G	11	10	12	2	6	8	6		1.47305	5.4848	0.687675	3.02899	0.919505	1.67484
640	G	17	15	11	2	10	7	15		1.42973	3.25324	0.444966	3.26656	0.520602	2.70931
641	T	3	4	4	8	5	4	10		2.16048	6.70364	10.0859	9.25525	1.68576	10.2352
642	C	133	76	94	41	36	53	76		0.925919	3.55344	1.16595	1.50311	0.503826	1.7546
643	A	22	29	31	13	11	17	29		2.13593	7.08453	2.23494	2.77657	0.976974	4.04754
644	T	0	8	5	3	5	5	8		#DIV/0!	#DIV/0!	#DIV/0!	#DIV/0!	#DIV/0!	#DIV/0!
645	T	6	2	7	3	1	1	4		0.540119	5.86569	1.89111	0.925525	0.21072	2.04703
646	G	0	0	1	1	0	0	2		#DIV/0!	#DIV/0!	#DIV/0!	#DIV/0!	#DIV/0!	#DIV/0!
647	G	0	3	4	1	3	3	6		#DIV/0!	#DIV/0!	#DIV/0!	#DIV/0!	#DIV/0!	#DIV/0!
648	A	5	0	0	3	0	1	1		0	0	2.26933	0	0.252864	0.614109
649	A	0	4	3	1	0	1	2		#DIV/0!	#DIV/0!	#DIV/0!	#DIV/0!	#DIV/0!	#DIV/0!
650	A	2	0	3	1	0	1	3		0	7.5416	1.89111	0	0.632159	4.60582
651	C	12	5	11	6	3	8	13		0.675149	4.60876	1.89111	1.38829	0.842879	3.32643
652	T	7	2	5	4	2	4	3		0.462959	3.59124	2.16126	1.58661	0.722468	1.31595
653	G	0	1	0	0	0	0	3		#DIV/0!	#DIV/0!	#DIV/0!	#DIV/0!	#DIV/0!	#DIV/0!
654	G	0	3	0	0	0	1	1		#DIV/0!	#DIV/0!	#DIV/0!	#DIV/0!	#DIV/0!	#DIV/0!
655	A	0	1	0	2	0	0	3		#DIV/0!	#DIV/0!	#DIV/0!	#DIV/0!	#DIV/0!	#DIV/0!
656	A	2	2	1	0	2	0	5		1.62036	2.51387	0	5.55315	0	7.67637
657	A	4	1	1	2	1	1	3		0.405089	1.25693	1.89111	1.38829	0.31608	2.30291
658	A	24	13	8	0	3	8	7		0.877694	1.67591	0	0.694144	0.42144	0.895576
659	C	41	20	6	3	1	30	8		0.790418	0.735766	0.276747	0.135443	0.925111	0.599131
660	T	10	8	6	1	2	10	3		1.29629	3.01664	0.378221	1.11063	1.26432	0.921164
661	T	2	2	3	1	1	1	3		1.62036	7.5416	1.89111	2.77657	0.632159	4.60582
662	G	10	1	2	0	0	1	1		0.162036	1.00555	0	0	0.126432	0.307055
663	A	6	0	2	1	2	1	1		0	1.67591	0.630369	1.85105	0.21072	0.511758
664	G	3	0	0	0	0	1	0		0	0	0	0	0.42144	0
665	T	3	1	2	0	0	0	0		0.540119	3.35182	0	0	0	0
666	G	1	0	0	1	0	0	1		0	0	3.78221	0	0	3.07055
667	C	5	5	4	5	2	3	2		1.62036	4.02219	3.78221	2.22126	0.758591	1.22822
668	A	11	4	12	2	3	5	5		0.589221	5.4848	0.687675	1.5145	0.57469	1.3957
669	G	1	1	3	0	1	3	1		1.62036	15.0832	0	5.55315	3.79296	3.07055
670	A	4	2	2	2	1	0	1		0.810179	2.51387	1.89111	1.38829	0	0.767637
671	A	1	2	4	1	2	3	1		3.24072	20.1109	3.78221	11.1063	3.79296	3.07055
672	G	11	1	1	2	1	1	2		0.147305	0.457067	0.687675	0.504832	0.114938	0.558281
673	A	1	1	1	1	0	2	1		1.62036	5.02773	3.78221	0	2.52864	3.07055
674	G	3	0	0	0	0	0	1		0	0	0	0	0	1.02352
675	G	0	3	0	0	1	0	1		#DIV/0!	#DIV/0!	#DIV/0!	#DIV/0!	#DIV/0!	#DIV/0!
676	A	0	0	0	0	0	0	1		#DIV/0!	#DIV/0!	#DIV/0!	#DIV/0!	#DIV/0!	#DIV/0!
677	A	0	0	2	0	1	1	0		#DIV/0!	#DIV/0!	#DIV/0!	#DIV/0!	#DIV/0!	#DIV/0!
678	A	1	0	0	1	0	0	0		0	0	3.78221	0	0	0
679	G	1	0	1	0	0	0	0		0	5.02773	0	0	0	0
680	T	2	0	0	0	0	1	2		0	0	0	0	0.632159	3.07055
682	G	0	1	1	0	1	0	0		#DIV/0!	#DIV/0!	#DIV/0!	#DIV/0!	#DIV/0!	#DIV/0!
683	A	2	0	0	0	0	1	0		0	0	0	0	0.632159	0
684	A	0	1	1	0	0	2	1		#DIV/0!	#DIV/0!	#DIV/0!	#DIV/0!	#DIV/0!	#DIV/0!
685	T	0	0	0	0	0	2	0		#DIV/0!	#DIV/0!	#DIV/0!	#DIV/0!	#DIV/0!	#DIV/0!
687	C	1	2	3	0	4	1	1		3.24072	15.0832	0	22.2126	1.26432	3.07055
688	C	4	5	2	3	3	8	6		2.02545	2.51387	2.83666	4.16486	2.52864	4.60582
689	A	1	1	5	2	4	2	3		1.62036	25.1387	7.56442	22.2126	2.52864	9.21164
690	T	0	3	1	0	1	1	2		#DIV/0!	#DIV/0!	#DIV/0!	#DIV/0!	#DIV/0!	#DIV/0!
691	G	3	2	2	0	1	1	2		1.08024	3.35182	0	1.85105	0.42144	2.04703
692	T	2	0	4	0	1	1	2		0	10.0555	0	2.77657	0.632159	3.07055
693	G	3	1	4	1	2	1	4		0.540119	6.70364	1.26074	3.7021	0.42144	4.09406
694	T	2	3	3	1	1	2	3		2.43054	7.5416	1.89111	2.77657	1.26432	4.60582
695	A	3	2	4	2	1	1	3		1.08024	6.70364	2.52147	1.85105	0.42144	3.07055
696	G	0	0	1	0	0	1	1		#DIV/0!	#DIV/0!	#DIV/0!	#DIV/0!	#DIV/0!	#DIV/0!
697	C	2	2	0	0	1	1	1		1.62036	0	0	2.77657	0.632159	1.53527
698	G	0	0	4	0	1	2	7		#DIV/0!	#DIV/0!	#DIV/0!	#DIV/0!	#DIV/0!	#DIV/0!
699	G	1	0	3	0	2	0	1		0	15.0832	0	11.1063	0	3.07055
700	T	5	2	1	0	0	2	0		0.648143	1.00555	0	0	0.505728	0
701	G	0	1	0	0	0	0	0		#DIV/0!	#DIV/0!	#DIV/0!	#DIV/0!	#DIV/0!	#DIV/0!
702	A	3	0	0	0	0	0	1		0	0	0	0	0	1.02352
703	A	0	1	0	0	0	0	1		#DIV/0!	#DIV/0!	#DIV/0!	#DIV/0!	#DIV/0!	#DIV/0!
704	A	0	3	6	0	1	0	1		#DIV/0!	#DIV/0!	#DIV/0!	#DIV/0!	#DIV/0!	#DIV/0!
705	T	5	2	2	1	2	1	0		0.648143	2.01109	0.756442	2.22126	0.252864	0
706	G	0	1	0	0	0	0	0		#DIV/0!	#DIV/0!	#DIV/0!	#DIV/0!	#DIV/0!	#DIV/0!
707	C	3	1	2	0	0	0	0		0.540119	3.35182	0	0	0	0
708	G	0	0	0	0	0	0	2		#DIV/0!	#DIV/0!	#DIV/0!	#DIV/0!	#DIV/0!	#DIV/0!
709	C	0	1	0	1	0	1	1		#DIV/0!	#DIV/0!	#DIV/0!	#DIV/0!	#DIV/0!	#DIV/0!
710	A	1	0	2	0	0	0	2		0	10.0555	0	0	0	6.14109
711	G	0	0	3	0	0	0	2		#DIV/0!	#DIV/0!	#DIV/0!	#DIV/0!	#DIV/0!	#DIV/0!
712	A	1	1	0	0	0	1	0		1.62036	0	0	0	1.26432	0
713	G	2	1	2	0	0	0	0		0.810179	5.02773	0	0	0	0
714	A	2	0	0	0	0	2	1		0	0	0	0	1.26432	1.53527
715	T	1	1	1	1	1	0	2		1.62036	5.02773	3.78221	5.55315	0	6.14109
716	A	1	0	1	1	1	0	3		0	5.02773	3.78221	5.55315	0	9.21164
717	T	3	0	1	0	2	2	1		0	1.67591	0	3.7021	0.842879	1.02352
718	G	0	1	0	0	1	0	2		#DIV/0!	#DIV/0!	#DIV/0!	#DIV/0!	#DIV/0!	#DIV/0!
719	G	2	1	2	0	1	2	1		0.810179	5.02773	0	2.77657	1.26432	1.53527
720	A	2	0	2	1	0	1	1		0	5.02773	1.89111	0	0.632159	1.53527
721	G	0	0	0	0	1	0	1		#DIV/0!	#DIV/0!	#DIV/0!	#DIV/0!	#DIV/0!	#DIV/0!
722	G	0	1	1	0	0	0	1		#DIV/0!	#DIV/0!	#DIV/0!	#DIV/0!	#DIV/0!	#DIV/0!
723	A	0	0	2	0	0	0	1		#DIV/0!	#DIV/0!	#DIV/0!	#DIV/0!	#DIV/0!	#DIV/0!
724	A	2	1	3	1	0	0	0		0.810179	7.5416	1.89111	0	0	0
725	C	0	1	3	0	1	0	1		#DIV/0!	#DIV/0!	#DIV/0!	#DIV/0!	#DIV/0!	#DIV/0!
726	A	2	1	2	0	0	0	1		0.810179	5.02773	0	0	0	1.53527
727	C	3	3	1	0	0	3	1		1.62036	1.67591	0	0	1.26432	1.02352
728	C	1	4	7	0	0	0	2		6.48143	35.1941	0	0	0	6.14109
729	A	0	1	0	0	0	1	1		#DIV/0!	#DIV/0!	#DIV/0!	#DIV/0!	#DIV/0!	#DIV/0!
730	G	0	0	5	2	1	0	4		#DIV/0!	#DIV/0!	#DIV/0!	#DIV/0!	#DIV/0!	#DIV/0!
731	T	0	2	0	1	1	1	1		#DIV/0!	#DIV/0!	#DIV/0!	#DIV/0!	#DIV/0!	#DIV/0!
732	G	0	1	0	0	0	0	1		#DIV/0!	#DIV/0!	#DIV/0!	#DIV/0!	#DIV/0!	#DIV/0!
733	G	3	0	0	0	2	2	1		0	0	0	3.7021	0.842879	1.02352
734	C	0	0	1	0	1	0	0		#DIV/0!	#DIV/0!	#DIV/0!	#DIV/0!	#DIV/0!	#DIV/0!
735	G	3	1	0	0	1	0	2		0.540119	0	0	1.85105	0	2.04703
736	A	0	3	1	0	1	1	2		#DIV/0!	#DIV/0!	#DIV/0!	#DIV/0!	#DIV/0!	#DIV/0!
737	A	1	0	0	1	0	0	0		0	0	3.78221	0	0	0
738	G	0	0	0	0	0	1	0		#DIV/0!	#DIV/0!	#DIV/0!	#DIV/0!	#DIV/0!	#DIV/0!
739	G	0	0	0	0	1	0	1		#DIV/0!	#DIV/0!	#DIV/0!	#DIV/0!	#DIV/0!	#DIV/0!
740	C	3	1	0	1	1	3	2		0.540119	0	1.26074	1.85105	1.26432	2.04703
741	G	2	0	2	0	1	1	1		0	5.02773	0	2.77657	0.632159	1.53527
742	A	5	2	2	0	1	0	2		0.648143	2.01109	0	1.11063	0	1.22822
743	C	6	4	1	1	0	2	1		1.08024	0.837956	0.630369	0	0.42144	0.511758
744	T	1	0	0	0	0	1	0		0	0	0	0	1.26432	0
745	T	0	2	0	3	0	0	1		#DIV/0!	#DIV/0!	#DIV/0!	#DIV/0!	#DIV/0!	#DIV/0!
746	T	1	0	0	0	0	2	1		0	0	0	0	2.52864	3.07055
747	C	1	0	1	0	0	0	0		0	5.02773	0	0	0	0
748	T	0	0	0	0	1	2	3		#DIV/0!	#DIV/0!	#DIV/0!	#DIV/0!	#DIV/0!	#DIV/0!
750	G	0	0	0	0	1	0	0		#DIV/0!	#DIV/0!	#DIV/0!	#DIV/0!	#DIV/0!	#DIV/0!
751	T	0	2	3	1	0	2	1		#DIV/0!	#DIV/0!	#DIV/0!	#DIV/0!	#DIV/0!	#DIV/0!
752	C	0	0	3	0	1	0	2		#DIV/0!	#DIV/0!	#DIV/0!	#DIV/0!	#DIV/0!	#DIV/0!
753	T	2	0	1	0	1	0	2		0	2.51387	0	2.77657	0	3.07055
754	G	0	0	0	1	1	0	1		#DIV/0!	#DIV/0!	#DIV/0!	#DIV/0!	#DIV/0!	#DIV/0!
755	T	0	0	2	1	2	0	1		#DIV/0!	#DIV/0!	#DIV/0!	#DIV/0!	#DIV/0!	#DIV/0!
756	A	2	0	1	1	0	1	1		0	2.51387	1.89111	0	0.632159	1.53527
757	A	5	0	0	2	0	4	3		0	0	1.51288	0	1.01146	1.84233
758	C	9	5	3	2	2	3	6		0.900199	1.67591	0.840492	1.23403	0.42144	2.04703
759	T	3	0	5	0	0	0	1		0	8.37956	0	0	0	1.02352
760	G	0	0	1	1	1	1	0		#DIV/0!	#DIV/0!	#DIV/0!	#DIV/0!	#DIV/0!	#DIV/0!
761	A	0	3	0	1	0	0	1		#DIV/0!	#DIV/0!	#DIV/0!	#DIV/0!	#DIV/0!	#DIV/0!
762	C	0	2	0	2	1	0	0		#DIV/0!	#DIV/0!	#DIV/0!	#DIV/0!	#DIV/0!	#DIV/0!
763	G	0	0	0	0	0	0	0		#DIV/0!	#DIV/0!	#DIV/0!	#DIV/0!	#DIV/0!	#DIV/0!
764	C	0	0	2	1	1	0	1		#DIV/0!	#DIV/0!	#DIV/0!	#DIV/0!	#DIV/0!	#DIV/0!
765	T	3	0	0	0	0	0	0		0	0	0	0	0	0
766	G	4	1	2	0	0	0	2		0.405089	2.51387	0	0	0	1.53527
767	A	1	0	2	0	1	1	0		0	10.0555	0	5.55315	1.26432	0
768	T	3	2	2	1	2	0	4		1.08024	3.35182	1.26074	3.7021	0	4.09406
769	G	0	0	0	0	0	1	0		#DIV/0!	#DIV/0!	#DIV/0!	#DIV/0!	#DIV/0!	#DIV/0!
770	T	0	1	1	0	1	1	0		#DIV/0!	#DIV/0!	#DIV/0!	#DIV/0!	#DIV/0!	#DIV/0!
772	C	0	0	4	0	0	1	0		#DIV/0!	#DIV/0!	#DIV/0!	#DIV/0!	#DIV/0!	#DIV/0!
773	G	2	0	1	1	1	0	4		0	2.51387	1.89111	2.77657	0	6.14109
774	A	1	0	0	0	1	0	0		0	0	0	5.55315	0	0
776	A	1	0	0	0	0	0	0		0	0	0	0	0	0
784	G	0	0	0	0	0	0	1		#DIV/0!	#DIV/0!	#DIV/0!	#DIV/0!	#DIV/0!	#DIV/0!
785	A	0	0	0	0	1	0	0		#DIV/0!	#DIV/0!	#DIV/0!	#DIV/0!	#DIV/0!	#DIV/0!
787	C	0	1	0	0	0	0	0		#DIV/0!	#DIV/0!	#DIV/0!	#DIV/0!	#DIV/0!	#DIV/0!
790	A	0	0	0	1	0	0	0		#DIV/0!	#DIV/0!	#DIV/0!	#DIV/0!	#DIV/0!	#DIV/0!
791	C	0	0	2	0	0	0	1		#DIV/0!	#DIV/0!	#DIV/0!	#DIV/0!	#DIV/0!	#DIV/0!
792	A	1	0	2	0	0	0	0		0	10.0555	0	0	0	0
794	G	1	0	0	0	0	0	0		0	0	0	0	0	0
796	T	0	0	0	0	0	0	1		#DIV/0!	#DIV/0!	#DIV/0!	#DIV/0!	#DIV/0!	#DIV/0!
797	T	0	1	0	0	0	0	0		#DIV/0!	#DIV/0!	#DIV/0!	#DIV/0!	#DIV/0!	#DIV/0!
798	A	0	0	0	1	0	0	1		#DIV/0!	#DIV/0!	#DIV/0!	#DIV/0!	#DIV/0!	#DIV/0!
800	A	3	0	0	1	0	1	0		0	0	1.26074	0	0.42144	0
801	T	7	2	3	0	1	8	7		0.462959	2.15474	0	0.793307	1.44494	3.07055
802	A	0	1	2	0	1	2	3		#DIV/0!	#DIV/0!	#DIV/0!	#DIV/0!	#DIV/0!	#DIV/0!
803	C	6	4	22	0	0	14	8		1.08024	18.435	0	0	2.95008	4.09406
804	C	5	6	9	3	0	18	7		1.94443	9.04992	2.26933	0	4.55155	4.29877
805	C	11	6	17	2	4	17	13		0.883832	7.77013	0.687675	2.01933	1.95395	3.62883
806	T	7	2	7	0	0	11	5		0.462959	5.02773	0	0	1.98679	2.19325
807	G	2	1	1	0	0	0	2		0.810179	2.51387	0	0	0	3.07055
808	G	0	0	3	0	0	0	2		#DIV/0!	#DIV/0!	#DIV/0!	#DIV/0!	#DIV/0!	#DIV/0!
809	T	3	3	0	3	1	1	2		1.62036	0	3.78221	1.85105	0.42144	2.04703
810	A	6	0	5	1	2	4	2		0	4.18978	0.630369	1.85105	0.842879	1.02352
811	G	0	0	1	0	2	0	2		#DIV/0!	#DIV/0!	#DIV/0!	#DIV/0!	#DIV/0!	#DIV/0!
812	T	7	2	0	1	2	1	2		0.462959	0	0.540316	1.58661	0.180617	0.877299
813	C	6	1	5	2	1	6	0		0.27006	4.18978	1.26074	0.925525	1.26432	0
814	C	18	14	13	3	10	22	7		1.26028	3.63114	0.630369	3.08508	1.54528	1.1941
815	A	6	3	7	2	3	8	9		0.810179	5.86569	1.26074	2.77657	1.68576	4.60582
816	C	6	1	6	3	4	5	10		0.27006	5.02773	1.89111	3.7021	1.0536	5.11758
817	G	4	2	1	0	2	2	2		0.810179	1.25693	0	2.77657	0.632159	1.53527
818	C	0	2	3	0	1	1	5		#DIV/0!	#DIV/0!	#DIV/0!	#DIV/0!	#DIV/0!	#DIV/0!
819	C	18	5	15	6	4	9	5		0.450099	4.18978	1.26074	1.23403	0.632159	0.85293
820	G	11	5	7	9	14	8	16		0.736526	3.19947	3.09454	7.06764	0.919505	4.46625
821	T	10	8	27	13	18	9	36		1.29629	13.5749	4.91688	9.99567	1.13789	11.054
822	A	5	5	5	5	3	3	5		1.62036	5.02773	3.78221	3.33189	0.758591	3.07055
823	A	38	17	30	13	13	15	15		0.724897	3.96926	1.29391	1.89976	0.499073	1.21206
824	A	9	12	50	15	4	15	33		2.16048	27.9319	6.30369	2.46807	2.1072	11.2587
825	C	46	28	62	14	20	22	40		0.986305	6.77651	1.15111	2.41441	0.604674	2.67004
826	G	9	12	22	5	12	18	20		2.16048	12.29	2.10123	7.4042	2.52864	6.82344
827	A	8	4	1	4	9	3	6		0.810179	0.628467	1.89111	6.24729	0.47412	2.30291
828	T	11	8	12	3	4	6	9		1.17844	5.4848	1.03151	2.01933	0.689629	2.51227
829	G	2	3	7	0	2	1	3		2.43054	17.5971	0	5.55315	0.632159	4.60582
830	A	5	1	2	1	0	3	2		0.324072	2.01109	0.756442	0	0.758591	1.22822
831	G	2	0	0	0	0	1	1		0	0	0	0	0.632159	1.53527
832	T	4	0	4	2	1	2	4		0	5.02773	1.89111	1.38829	0.632159	3.07055
833	G	1	1	0	1	1	1	2		1.62036	0	3.78221	5.55315	1.26432	6.14109
834	C	9	4	9	4	7	7	8		0.720159	5.02773	1.68098	4.31912	0.983359	2.72938
835	T	8	5	3	0	6	10	9		1.01272	1.8854	0	4.16486	1.5804	3.45437
836	A	6	2	6	1	0	2	4		0.540119	5.02773	0.630369	0	0.42144	2.04703
837	A	13	6	10	4	1	7	9		0.747857	3.86749	1.16376	0.427165	0.680787	2.12576
838	G	8	1	5	5	2	1	11		0.202545	3.14233	2.36388	1.38829	0.15804	4.222
839	T	8	5	5	5	3	5	8		1.01272	3.14233	2.36388	2.08243	0.790199	3.07055
840	G	5	2	0	3	4	0	11		0.648143	0	2.26933	4.44252	0	6.7552
841	T	2	2	3	3	1	4	12		1.62036	7.5416	5.67332	2.77657	2.52864	18.4233
842	T	7	8	2	0	0	5	7		1.85184	1.4365	0	0	0.903085	3.07055
843	A	3	1	0	1	0	1	2		0.540119	0	1.26074	0	0.42144	2.04703
844	G	0	1	1	0	0	2	0		#DIV/0!	#DIV/0!	#DIV/0!	#DIV/0!	#DIV/0!	#DIV/0!
848	G	0	0	1	0	0	0	1		#DIV/0!	#DIV/0!	#DIV/0!	#DIV/0!	#DIV/0!	#DIV/0!
849	T	0	1	0	0	0	0	3		#DIV/0!	#DIV/0!	#DIV/0!	#DIV/0!	#DIV/0!	#DIV/0!
850	T	0	0	3	0	1	3	1		#DIV/0!	#DIV/0!	#DIV/0!	#DIV/0!	#DIV/0!	#DIV/0!
851	T	3	0	1	2	1	1	3		0	1.67591	2.52147	1.85105	0.42144	3.07055
852	C	2	0	5	0	1	6	3		0	12.5693	0	2.77657	3.79296	4.60582
853	C	18	12	35	5	10	33	27		1.08024	9.77615	1.05061	3.08508	2.31792	4.60582
854	G	4	3	10	2	4	27	7		1.21527	12.5693	1.89111	5.55315	8.53415	5.37346
855	C	11	7	8	5	7	13	22		1.03114	3.65653	1.71919	3.53382	1.4942	6.14109
856	C	15	8	5	6	2	5	12		0.864191	1.67591	1.51288	0.74042	0.42144	2.45644
857	C	15	5	3	3	3	8	9		0.540119	1.00555	0.756442	1.11063	0.674303	1.84233
858	C	11	3	4	4	3	2	10		0.441916	1.82827	1.37535	1.5145	0.229876	2.79141
859	T	22	3	12	3	3	8	10		0.220958	2.7424	0.515756	0.757248	0.459752	1.3957
860	T	12	4	6	3	5	5	11		0.540119	2.51387	0.945553	2.31381	0.5268	2.81467
861	A	16	4	10	7	3	5	16		0.405089	3.14233	1.65472	1.04122	0.3951	3.07055
862	G	5	1	4	2	4	3	11		0.324072	4.02219	1.51288	4.44252	0.758591	6.7552
863	T	6	2	0	1	2	6	5		0.540119	0	0.630369	1.85105	1.26432	2.55879
864	G	1	0	0	0	0	0	0		0	0	0	0	0	0
865	C	10	3	4	6	4	7	10		0.486107	2.01109	2.26933	2.22126	0.885023	3.07055
866	T	0	0	5	2	1	5	5		#DIV/0!	#DIV/0!	#DIV/0!	#DIV/0!	#DIV/0!	#DIV/0!
867	G	0	1	0	0	0	3	0		#DIV/0!	#DIV/0!	#DIV/0!	#DIV/0!	#DIV/0!	#DIV/0!
868	C	7	5	16	1	6	3	10		1.1574	11.492	0.540316	4.75984	0.541851	4.3865
869	A	3	2	5	2	1	1	6		1.08024	8.37956	2.52147	1.85105	0.42144	6.14109
870	G	2	1	0	0	1	1	1		0.810179	0	0	2.77657	0.632159	1.53527
871	C	2	3	4	0	3	3	7		2.43054	10.0555	0	8.32972	1.89648	10.7469
872	T	3	1	5	0	2	2	1		0.540119	8.37956	0	3.7021	0.842879	1.02352
873	A	3	1	6	0	1	3	5		0.540119	10.0555	0	1.85105	1.26432	5.11758
874	A	3	0	2	0	0	0	0		0	3.35182	0	0	0	0
875	C	5	2	4	1	0	3	3		0.648143	4.02219	0.756442	0	0.758591	1.84233
876	G	0	1	0	0	0	2	4		#DIV/0!	#DIV/0!	#DIV/0!	#DIV/0!	#DIV/0!	#DIV/0!
877	C	3	5	4	1	2	2	1		2.7006	6.70364	1.26074	3.7021	0.842879	1.02352
878	A	5	0	0	0	0	4	4		0	0	0	0	1.01146	2.45644
879	T	3	1	3	0	0	1	2		0.540119	5.02773	0	0	0.42144	2.04703
880	T	2	1	5	1	1	0	3		0.810179	12.5693	1.89111	2.77657	0	4.60582
881	A	3	1	1	1	3	4	4		0.540119	1.67591	1.26074	5.55315	1.68576	4.09406
882	A	0	1	5	0	2	3	5		#DIV/0!	#DIV/0!	#DIV/0!	#DIV/0!	#DIV/0!	#DIV/0!
883	G	0	0	0	0	1	1	0		#DIV/0!	#DIV/0!	#DIV/0!	#DIV/0!	#DIV/0!	#DIV/0!
884	C	5	0	6	0	0	3	2		0	6.03328	0	0	0.758591	1.22822
885	A	3	1	2	0	1	0	0		0.540119	3.35182	0	1.85105	0	0
886	C	4	0	4	0	1	4	2		0	5.02773	0	1.38829	1.26432	1.53527
887	T	2	0	0	2	0	2	0		0	0	3.78221	0	1.26432	0
888	C	4	1	1	1	0	2	2		0.405089	1.25693	0.945553	0	0.632159	1.53527
889	C	5	4	4	6	2	1	10		1.29629	4.02219	4.53865	2.22126	0.252864	6.14109
890	G	1	1	2	0	0	1	2		1.62036	10.0555	0	0	1.26432	6.14109
891	C	4	0	1	0	0	0	0		0	1.25693	0	0	0	0
892	C	10	16	35	7	11	14	26		2.59257	17.5971	2.64755	6.10846	1.77005	7.98342
893	T	3	3	10	1	1	4	2		1.62036	16.7591	1.26074	1.85105	1.68576	2.04703
894	G	0	0	0	0	0	0	1		#DIV/0!	#DIV/0!	#DIV/0!	#DIV/0!	#DIV/0!	#DIV/0!
895	G	1	0	0	0	0	0	1		0	0	0	0	0	3.07055
896	G	3	2	0	0	1	1	1		1.08024	0	0	1.85105	0.42144	1.02352
898	A	1	0	0	0	0	0	0		0	0	0	0	0	0
899	G	1	1	0	0	1	0	1		1.62036	0	0	5.55315	0	3.07055
900	T	2	7	6	3	3	2	7		5.67125	15.0832	5.67332	8.32972	1.26432	10.7469
901	A	0	1	4	0	0	0	0		#DIV/0!	#DIV/0!	#DIV/0!	#DIV/0!	#DIV/0!	#DIV/0!
902	C	7	3	2	1	1	9	4		0.694439	1.4365	0.540316	0.793307	1.62555	1.7546
903	G	0	3	9	0	0	5	2		#DIV/0!	#DIV/0!	#DIV/0!	#DIV/0!	#DIV/0!	#DIV/0!
904	A	1	0	1	1	0	3	2		0	5.02773	3.78221	0	3.79296	6.14109
905	C	1	0	1	1	0	0	0		0	5.02773	3.78221	0	0	0
906	C	0	1	2	0	3	3	1		#DIV/0!	#DIV/0!	#DIV/0!	#DIV/0!	#DIV/0!	#DIV/0!
907	G	0	1	2	0	0	0	2		#DIV/0!	#DIV/0!	#DIV/0!	#DIV/0!	#DIV/0!	#DIV/0!
908	C	4	2	5	0	0	4	1		0.810179	6.28467	0	0	1.26432	0.767637
909	A	3	1	4	1	2	3	3		0.540119	6.70364	1.26074	3.7021	1.26432	3.07055
910	A	1	0	0	0	0	0	1		0	0	0	0	0	3.07055
911	G	0	0	0	0	0	0	1		#DIV/0!	#DIV/0!	#DIV/0!	#DIV/0!	#DIV/0!	#DIV/0!
912	G	0	1	2	0	1	0	1		#DIV/0!	#DIV/0!	#DIV/0!	#DIV/0!	#DIV/0!	#DIV/0!
913	T	0	2	1	0	0	2	0		#DIV/0!	#DIV/0!	#DIV/0!	#DIV/0!	#DIV/0!	#DIV/0!
914	T	2	0	0	0	1	0	1		0	0	0	2.77657	0	1.53527
915	G	1	1	2	0	2	1	4		1.62036	10.0555	0	11.1063	1.26432	12.2822
916	A	1	0	0	1	0	1	0		0	0	3.78221	0	1.26432	0
917	A	0	3	9	1	0	7	5		#DIV/0!	#DIV/0!	#DIV/0!	#DIV/0!	#DIV/0!	#DIV/0!
918	A	1	1	4	0	1	1	6		1.62036	20.1109	0	5.55315	1.26432	18.4233
919	C	1	5	0	1	1	0	0		8.10179	0	3.78221	5.55315	0	0
920	T	1	1	6	0	1	0	0		1.62036	30.1664	0	5.55315	0	0
921	C	0	0	3	0	0	4	1		#DIV/0!	#DIV/0!	#DIV/0!	#DIV/0!	#DIV/0!	#DIV/0!
922	A	0	1	1	0	0	0	3		#DIV/0!	#DIV/0!	#DIV/0!	#DIV/0!	#DIV/0!	#DIV/0!
923	A	0	5	5	0	0	2	1		#DIV/0!	#DIV/0!	#DIV/0!	#DIV/0!	#DIV/0!	#DIV/0!
924	A	0	0	0	2	1	0	3		#DIV/0!	#DIV/0!	#DIV/0!	#DIV/0!	#DIV/0!	#DIV/0!
925	G	1	0	1	1	2	1	0		0	5.02773	3.78221	11.1063	1.26432	0
926	G	1	3	1	0	1	0	2		4.86107	5.02773	0	5.55315	0	6.14109
927	A	4	1	4	4	3	4	2		0.405089	5.02773	3.78221	4.16486	1.26432	1.53527
928	A	3	2	20	3	1	5	11		1.08024	33.5182	3.78221	1.85105	2.1072	11.2587
929	T	2	0	6	1	0	3	2		0	15.0832	1.89111	0	1.89648	3.07055
930	T	3	0	3	0	0	4	2		0	5.02773	0	0	1.68576	2.04703
931	G	5	2	6	2	2	1	2		0.648143	6.03328	1.51288	2.22126	0.252864	1.22822
932	A	0	1	0	0	0	0	1		#DIV/0!	#DIV/0!	#DIV/0!	#DIV/0!	#DIV/0!	#DIV/0!
933	C	5	2	7	0	0	1	0		0.648143	7.03883	0	0	0.252864	0
934	G	0	0	0	0	0	1	2		#DIV/0!	#DIV/0!	#DIV/0!	#DIV/0!	#DIV/0!	#DIV/0!
936	G	0	0	0	2	0	0	0		#DIV/0!	#DIV/0!	#DIV/0!	#DIV/0!	#DIV/0!	#DIV/0!
937	G	2	0	2	0	0	0	1		0	5.02773	0	0	0	1.53527
938	A	0	0	2	0	0	1	1		#DIV/0!	#DIV/0!	#DIV/0!	#DIV/0!	#DIV/0!	#DIV/0!
939	C	21	13	10	6	2	10	21		1.00308	2.39416	1.08063	0.528871	0.602057	3.07055
940	C	8	5	5	2	2	0	4		1.01272	3.14233	0.945553	1.38829	0	1.53527
941	C	8	3	6	1	1	7	5		0.607634	3.7708	0.472777	0.694144	1.10628	1.91909
942	G	1	2	1	5	0	4	8		3.24072	5.02773	18.9111	0	5.05728	24.5644
943	C	6	2	8	2	4	9	6		0.540119	6.70364	1.26074	3.7021	1.89648	3.07055
944	A	8	5	6	1	3	4	2		1.01272	3.7708	0.472777	2.08243	0.632159	0.767637
945	C	19	11	9	6	5	1	9		0.938102	2.38156	1.19438	1.46135	0.0665431	1.45447
946	A	4	2	9	3	3	4	8		0.810179	11.3124	2.83666	4.16486	1.26432	6.14109
947	A	2	1	7	0	1	5	3		0.810179	17.5971	0	2.77657	3.1608	4.60582
948	G	5	0	0	1	0	2	0		0	0	0.756442	0	0.505728	0
949	C	9	2	3	2	4	4	4		0.36008	1.67591	0.840492	2.46807	0.56192	1.36469
950	G	3	3	1	0	0	2	1		1.62036	1.67591	0	0	0.842879	1.02352
951	G	0	0	1	1	0	0	3		#DIV/0!	#DIV/0!	#DIV/0!	#DIV/0!	#DIV/0!	#DIV/0!
952	T	10	5	0	1	5	9	2		0.810179	0	0.378221	2.77657	1.13789	0.614109
953	G	0	0	2	0	0	1	2		#DIV/0!	#DIV/0!	#DIV/0!	#DIV/0!	#DIV/0!	#DIV/0!
954	G	2	2	1	1	1	1	1		1.62036	2.51387	1.89111	2.77657	0.632159	1.53527
955	A	2	1	1	0	2	0	4		0.810179	2.51387	0	5.55315	0	6.14109
956	G	4	0	1	1	3	0	3		0	1.25693	0.945553	4.16486	0	2.30291
957	C	11	3	4	4	4	4	3		0.441916	1.82827	1.37535	2.01933	0.459752	0.837422
958	A	4	3	2	3	3	0	1		1.21527	2.51387	2.83666	4.16486	0	0.767637
960	G	1	0	0	0	1	0	0		0	0	0	5.55315	0	0
961	T	0	0	1	0	0	0	0		#DIV/0!	#DIV/0!	#DIV/0!	#DIV/0!	#DIV/0!	#DIV/0!
962	G	1	0	1	0	1	0	0		0	5.02773	0	5.55315	0	0
963	G	0	0	0	0	1	0	0		#DIV/0!	#DIV/0!	#DIV/0!	#DIV/0!	#DIV/0!	#DIV/0!
964	T	0	0	2	0	0	0	1		#DIV/0!	#DIV/0!	#DIV/0!	#DIV/0!	#DIV/0!	#DIV/0!
965	T	0	1	1	1	0	0	1		#DIV/0!	#DIV/0!	#DIV/0!	#DIV/0!	#DIV/0!	#DIV/0!
966	T	1	0	2	0	0	1	0		0	10.0555	0	0	1.26432	0
967	A	3	3	6	0	0	1	2		1.62036	10.0555	0	0	0.42144	2.04703
968	A	6	4	14	3	2	5	7		1.08024	11.7314	1.89111	1.85105	1.0536	3.58231
969	T	0	2	2	0	0	1	2		#DIV/0!	#DIV/0!	#DIV/0!	#DIV/0!	#DIV/0!	#DIV/0!
970	T	1	0	0	1	1	1	3		0	0	3.78221	5.55315	1.26432	9.21164
971	C	1	0	7	0	1	1	1		0	35.1941	0	5.55315	1.26432	3.07055
972	G	1	0	2	0	0	1	1		0	10.0555	0	0	1.26432	3.07055
973	A	1	3	1	1	1	2	2		4.86107	5.02773	3.78221	5.55315	2.52864	6.14109
974	A	1	0	0	0	2	0	0		0	0	0	11.1063	0	0
975	G	2	2	3	0	1	1	0		1.62036	7.5416	0	2.77657	0.632159	0
976	C	1	1	2	0	1	2	0		1.62036	10.0555	0	5.55315	2.52864	0
977	A	15	2	5	1	4	5	5		0.216048	1.67591	0.252147	1.48084	0.42144	1.02352
978	A	0	0	2	0	0	3	0		#DIV/0!	#DIV/0!	#DIV/0!	#DIV/0!	#DIV/0!	#DIV/0!
979	C	9	3	7	1	2	5	4		0.540119	3.91046	0.420246	1.23403	0.702399	1.36469
980	G	4	3	1	0	0	2	1		1.21527	1.25693	0	0	0.632159	0.767637
981	C	2	0	0	2	0	0	1		0	0	3.78221	0	0	1.53527
982	G	8	1	2	1	3	0	4		0.202545	1.25693	0.472777	2.08243	0	1.53527
983	A	3	1	0	1	0	0	2		0.540119	0	1.26074	0	0	2.04703
984	A	1	1	2	1	2	0	1		1.62036	10.0555	3.78221	11.1063	0	3.07055
985	G	2	0	0	0	0	1	1		0	0	0	0	0.632159	1.53527
986	A	1	1	3	2	1	1	2		1.62036	15.0832	7.56442	5.55315	1.26432	6.14109
987	A	0	0	2	1	0	3	1		#DIV/0!	#DIV/0!	#DIV/0!	#DIV/0!	#DIV/0!	#DIV/0!
988	C	7	1	3	0	1	1	1		0.23148	2.15474	0	0.793307	0.180617	0.43865
989	C	7	5	2	1	5	4	6		1.1574	1.4365	0.540316	3.96653	0.722468	2.6319
990	T	1	4	4	0	1	2	2		6.48143	20.1109	0	5.55315	2.52864	6.14109
991	T	2	2	3	2	3	3	1		1.62036	7.5416	3.78221	8.32972	1.89648	1.53527
992	A	0	0	0	1	0	2	0		#DIV/0!	#DIV/0!	#DIV/0!	#DIV/0!	#DIV/0!	#DIV/0!
993	C	1	0	0	1	0	0	0		0	0	3.78221	0	0	0
994	C	2	2	2	3	11	0	3		1.62036	5.02773	5.67332	30.5423	0	4.60582
995	A	5	1	2	1	3	0	2		0.324072	2.01109	0.756442	3.33189	0	1.22822
996	A	1	1	0	0	1	1	1		1.62036	0	0	5.55315	1.26432	3.07055
997	A	0	0	0	0	0	0	1		#DIV/0!	#DIV/0!	#DIV/0!	#DIV/0!	#DIV/0!	#DIV/0!
998	T	0	1	2	2	0	0	0		#DIV/0!	#DIV/0!	#DIV/0!	#DIV/0!	#DIV/0!	#DIV/0!
999	C	2	1	6	1	1	0	1		0.810179	15.0832	1.89111	2.77657	0	1.53527
1000	T	4	2	4	1	4	0	0		0.810179	5.02773	0.945553	5.55315	0	0
1001	T	1	0	1	1	0	0	0		0	5.02773	3.78221	0	0	0
1003	A	0	0	0	0	0	0	1		#DIV/0!	#DIV/0!	#DIV/0!	#DIV/0!	#DIV/0!	#DIV/0!
1004	C	7	6	5	5	6	1	8		1.38888	3.59124	2.70158	4.75984	0.180617	3.5092
1005	A	0	4	8	2	2	6	0		#DIV/0!	#DIV/0!	#DIV/0!	#DIV/0!	#DIV/0!	#DIV/0!
1006	T	0	5	0	0	2	0	0		#DIV/0!	#DIV/0!	#DIV/0!	#DIV/0!	#DIV/0!	#DIV/0!
1007	C	1	0	2	0	0	3	0		0	10.0555	0	0	3.79296	0
1008	C	1	5	4	0	1	1	1		8.10179	20.1109	0	5.55315	1.26432	3.07055
1009	T	2	4	0	2	1	0	2		3.24072	0	3.78221	2.77657	0	3.07055
1010	T	0	2	3	1	0	0	1		#DIV/0!	#DIV/0!	#DIV/0!	#DIV/0!	#DIV/0!	#DIV/0!
1011	T	0	0	3	0	0	0	1		#DIV/0!	#DIV/0!	#DIV/0!	#DIV/0!	#DIV/0!	#DIV/0!
1014	C	3	1	2	1	0	2	2		0.540119	3.35182	1.26074	0	0.842879	2.04703
1015	A	0	1	1	0	1	0	1		#DIV/0!	#DIV/0!	#DIV/0!	#DIV/0!	#DIV/0!	#DIV/0!
1016	A	5	1	2	2	0	0	0		0.324072	2.01109	1.51288	0	0	0
1017	C	1	1	0	0	3	0	2		1.62036	0	0	16.6594	0	6.14109
1018	T	0	0	0	0	0	0	4		#DIV/0!	#DIV/0!	#DIV/0!	#DIV/0!	#DIV/0!	#DIV/0!
1019	C	5	3	1	0	1	0	1		0.972215	1.00555	0	1.11063	0	0.614109
1020	T	1	1	2	0	0	0	2		1.62036	10.0555	0	0	0	6.14109
1021	A	2	0	1	0	0	1	0		0	2.51387	0	0	0.632159	0
1022	G	2	0	1	1	1	0	1		0	2.51387	1.89111	2.77657	0	1.53527
1023	A	0	0	0	1	1	0	1		#DIV/0!	#DIV/0!	#DIV/0!	#DIV/0!	#DIV/0!	#DIV/0!
1024	G	2	0	1	0	0	0	3		0	2.51387	0	0	0	4.60582
1025	A	0	1	2	2	1	0	1		#DIV/0!	#DIV/0!	#DIV/0!	#DIV/0!	#DIV/0!	#DIV/0!
1026	T	3	2	0	1	1	2	0		1.08024	0	1.26074	1.85105	0.842879	0
1027	A	1	0	0	0	1	0	1		0	0	0	5.55315	0	3.07055
1028	G	0	1	0	1	0	0	0		#DIV/0!	#DIV/0!	#DIV/0!	#DIV/0!	#DIV/0!	#DIV/0!
1029	A	0	0	0	0	0	0	0		#DIV/0!	#DIV/0!	#DIV/0!	#DIV/0!	#DIV/0!	#DIV/0!
1030	G	0	0	0	0	1	0	0		#DIV/0!	#DIV/0!	#DIV/0!	#DIV/0!	#DIV/0!	#DIV/0!
1031	C	2	0	0	0	1	1	0		0	0	0	2.77657	0.632159	0
1032	T	32	38	7	3	6	11	4		1.92417	1.09982	0.354582	1.04122	0.43461	0.383818
1033	T	1	5	1	0	0	0	0		8.10179	5.02773	0	0	0	0
1034	T	2	3	1	1	0	0	0		2.43054	2.51387	1.89111	0	0	0
1035	C	14	4	4	1	5	2	3		0.462959	1.4365	0.270158	1.98327	0.180617	0.657974
1036	C	4	1	6	1	1	5	2		0.405089	7.5416	0.945553	1.38829	1.5804	1.53527
1037	C	0	1	0	0	1	0	2		#DIV/0!	#DIV/0!	#DIV/0!	#DIV/0!	#DIV/0!	#DIV/0!
1038	C	0	2	0	1	0	0	3		#DIV/0!	#DIV/0!	#DIV/0!	#DIV/0!	#DIV/0!	#DIV/0!
1039	T	0	0	1	0	0	0	0		#DIV/0!	#DIV/0!	#DIV/0!	#DIV/0!	#DIV/0!	#DIV/0!
1041	C	3	2	1	0	0	0	1		1.08024	1.67591	0	0	0	1.02352
1042	G	0	1	0	0	0	0	0		#DIV/0!	#DIV/0!	#DIV/0!	#DIV/0!	#DIV/0!	#DIV/0!
1043	G	0	1	1	0	0	0	0		#DIV/0!	#DIV/0!	#DIV/0!	#DIV/0!	#DIV/0!	#DIV/0!
1044	G	0	0	0	0	0	1	0		#DIV/0!	#DIV/0!	#DIV/0!	#DIV/0!	#DIV/0!	#DIV/0!
1045	G	0	0	0	0	0	0	2		#DIV/0!	#DIV/0!	#DIV/0!	#DIV/0!	#DIV/0!	#DIV/0!
1046	G	0	0	1	0	0	0	0		#DIV/0!	#DIV/0!	#DIV/0!	#DIV/0!	#DIV/0!	#DIV/0!
1047	A	0	0	0	1	0	0	1		#DIV/0!	#DIV/0!	#DIV/0!	#DIV/0!	#DIV/0!	#DIV/0!
1048	C	9	2	0	1	0	1	0		0.36008	0	0.420246	0	0.14048	0
1049	A	3	3	1	0	0	0	1		1.62036	1.67591	0	0	0	1.02352
1050	A	0	0	1	0	0	0	0		#DIV/0!	#DIV/0!	#DIV/0!	#DIV/0!	#DIV/0!	#DIV/0!
1051	A	0	0	1	0	0	0	3		#DIV/0!	#DIV/0!	#DIV/0!	#DIV/0!	#DIV/0!	#DIV/0!
1052	G	0	3	1	0	0	0	3		#DIV/0!	#DIV/0!	#DIV/0!	#DIV/0!	#DIV/0!	#DIV/0!
1053	T	0	1	0	0	0	2	1		#DIV/0!	#DIV/0!	#DIV/0!	#DIV/0!	#DIV/0!	#DIV/0!
1054	G	1	0	1	1	0	0	1		0	5.02773	3.78221	0	0	3.07055
1055	A	0	1	1	1	0	0	0		#DIV/0!	#DIV/0!	#DIV/0!	#DIV/0!	#DIV/0!	#DIV/0!
1056	C	21	27	35	8	18	6	16		2.08332	8.37956	1.44084	4.75984	0.361234	2.33946
1057	A	4	2	2	0	0	1	1		0.810179	2.51387	0	0	0.31608	0.767637
1058	G	0	1	1	0	0	0	2		#DIV/0!	#DIV/0!	#DIV/0!	#DIV/0!	#DIV/0!	#DIV/0!
1059	G	0	0	1	0	0	0	2		#DIV/0!	#DIV/0!	#DIV/0!	#DIV/0!	#DIV/0!	#DIV/0!
1060	T	4	0	1	0	0	3	1		0	1.25693	0	0	0.948239	0.767637
1061	G	0	0	0	0	0	0	0		#DIV/0!	#DIV/0!	#DIV/0!	#DIV/0!	#DIV/0!	#DIV/0!
1062	G	2	0	1	0	1	1	1		0	2.51387	0	2.77657	0.632159	1.53527
1063	T	1	0	0	2	1	0	0		0	0	7.56442	5.55315	0	0
1064	G	2	1	0	0	0	0	0		0.810179	0	0	0	0	0
1065	C	0	2	0	0	0	0	1		#DIV/0!	#DIV/0!	#DIV/0!	#DIV/0!	#DIV/0!	#DIV/0!
1066	A	2	1	0	0	0	1	2		0.810179	0	0	0	0.632159	3.07055
1067	T	1	3	1	0	0	5	0		4.86107	5.02773	0	0	6.32159	0
1068	G	3	1	1	2	0	4	0		0.540119	1.67591	2.52147	0	1.68576	0
1069	G	0	1	0	0	0	1	0		#DIV/0!	#DIV/0!	#DIV/0!	#DIV/0!	#DIV/0!	#DIV/0!
1070	T	0	0	0	0	0	1	3		#DIV/0!	#DIV/0!	#DIV/0!	#DIV/0!	#DIV/0!	#DIV/0!
1071	T	3	0	0	0	0	0	0		0	0	0	0	0	0
1073	T	1	0	0	0	0	0	0		0	0	0	0	0	0
1074	C	2	0	0	0	0	1	0		0	0	0	0	0.632159	0
1075	G	0	0	0	0	0	0	1		#DIV/0!	#DIV/0!	#DIV/0!	#DIV/0!	#DIV/0!	#DIV/0!
1076	T	0	1	0	0	0	0	2		#DIV/0!	#DIV/0!	#DIV/0!	#DIV/0!	#DIV/0!	#DIV/0!
1077	C	1	1	0	0	0	0	0		1.62036	0	0	0	0	0
1079	G	0	0	0	0	0	2	0		#DIV/0!	#DIV/0!	#DIV/0!	#DIV/0!	#DIV/0!	#DIV/0!
1080	C	0	0	1	0	1	0	1		#DIV/0!	#DIV/0!	#DIV/0!	#DIV/0!	#DIV/0!	#DIV/0!
1081	T	0	0	0	0	0	0	0		#DIV/0!	#DIV/0!	#DIV/0!	#DIV/0!	#DIV/0!	#DIV/0!
1082	C	1	0	1	0	0	0	0		0	5.02773	0	0	0	0
1087	C	0	0	0	0	0	1	0		#DIV/0!	#DIV/0!	#DIV/0!	#DIV/0!	#DIV/0!	#DIV/0!
1089	T	2	0	0	0	0	0	0		0	0	0	0	0	0
1091	A	1	0	0	0	0	0	0		0	0	0	0	0	0
1092	G	1	0	0	0	0	0	2		0	0	0	0	0	6.14109
1094	T	1	1	2	0	0	0	0		1.62036	10.0555	0	0	0	0
1099	G	0	0	0	1	5	0	1		#DIV/0!	#DIV/0!	#DIV/0!	#DIV/0!	#DIV/0!	#DIV/0!
1102	T	0	0	0	1	0	2	0		#DIV/0!	#DIV/0!	#DIV/0!	#DIV/0!	#DIV/0!	#DIV/0!
1103	A	0	0	0	1	0	2	0		#DIV/0!	#DIV/0!	#DIV/0!	#DIV/0!	#DIV/0!	#DIV/0!
1104	A	1	0	1	0	0	1	3		0	5.02773	0	0	1.26432	9.21164
1105	G	0	0	0	0	0	1	1		#DIV/0!	#DIV/0!	#DIV/0!	#DIV/0!	#DIV/0!	#DIV/0!
1106	T	2	0	0	0	0	0	0		0	0	0	0	0	0
1107	C	2	1	4	0	0	3	2		0.810179	10.0555	0	0	1.89648	3.07055
1108	C	1	1	4	1	1	0	1		1.62036	20.1109	3.78221	5.55315	0	3.07055
1109	C	3	0	3	0	0	2	0		0	5.02773	0	0	0.842879	0
1110	G	2	0	6	0	0	3	1		0	15.0832	0	0	1.89648	1.53527
1111	C	0	1	2	0	0	1	0		#DIV/0!	#DIV/0!	#DIV/0!	#DIV/0!	#DIV/0!	#DIV/0!
1112	A	4	1	0	0	0	4	0		0.405089	0	0	0	1.26432	0
1113	A	16	8	0	1	0	17	2		0.810179	0	0.236388	0	1.34334	0.383818
1114	C	34	12	4	2	5	42	4		0.571891	0.591498	0.222483	0.816639	1.56181	0.361241
1115	G	13	5	2	1	1	21	1		0.623215	0.773497	0.290939	0.427165	2.04236	0.236196
1116	A	8	5	2	1	1	20	2		1.01272	1.25693	0.472777	0.694144	3.1608	0.767637
1117	G	2	2	0	0	0	6	1		1.62036	0	0	0	3.79296	1.53527
1118	C	12	9	4	2	1	25	1		1.21527	1.67591	0.630369	0.462762	2.634	0.255879
1119	G	5	3	4	0	1	10	1		0.972215	4.02219	0	1.11063	2.52864	0.614109
1120	C	23	15	2	2	3	40	2		1.05676	0.437194	0.328888	0.724324	2.19882	0.267004
1121	A	14	3	11	0	3	18	2		0.34722	3.95036	0	1.18996	1.62555	0.43865
1122	A	6	6	5	2	3	23	8		1.62036	4.18978	1.26074	2.77657	4.84656	4.09406
1123	C	34	10	3	8	4	38	7		0.476576	0.443624	0.889932	0.653312	1.41306	0.632171
1124	C	24	9	14	2	4	31	4		0.607634	2.93284	0.315184	0.925525	1.63308	0.511758
1125	C	13	5	2	1	2	11	3		0.623215	0.773497	0.290939	0.854331	1.06981	0.708588
1126	T	4	4	8	2	4	8	6		1.62036	10.0555	1.89111	5.55315	2.52864	4.60582
1127	T	5	1	7	0	0	8	2		0.324072	7.03883	0	0	2.02291	1.22822
1128	A	2	0	8	0	1	6	1		0	20.1109	0	2.77657	3.79296	1.53527
1129	A	1	1	0	0	0	0	0		1.62036	0	0	0	0	0
1130	G	0	0	0	0	0	0	0		#DIV/0!	#DIV/0!	#DIV/0!	#DIV/0!	#DIV/0!	#DIV/0!
1131	C	0	0	0	0	0	3	2		#DIV/0!	#DIV/0!	#DIV/0!	#DIV/0!	#DIV/0!	#DIV/0!
1132	T	0	0	0	0	1	0	0		#DIV/0!	#DIV/0!	#DIV/0!	#DIV/0!	#DIV/0!	#DIV/0!
1133	T	0	2	2	0	1	0	3		#DIV/0!	#DIV/0!	#DIV/0!	#DIV/0!	#DIV/0!	#DIV/0!
1134	A	0	0	6	0	1	0	2		#DIV/0!	#DIV/0!	#DIV/0!	#DIV/0!	#DIV/0!	#DIV/0!
1135	G	1	0	2	0	0	0	3		0	10.0555	0	0	0	9.21164
1136	T	6	1	8	0	5	2	1		0.27006	6.70364	0	4.62762	0.42144	0.511758
1137	T	5	6	4	2	0	9	2		1.94443	4.02219	1.51288	0	2.27577	1.22822
1138	G	5	0	6	3	1	1	2		0	6.03328	2.26933	1.11063	0.252864	1.22822
1139	C	4	0	9	0	1	4	3		0	11.3124	0	1.38829	1.26432	2.30291
1140	C	13	11	7	9	4	20	11		1.37107	2.70724	2.61845	1.70866	1.94511	2.59816
1141	A	10	5	15	4	6	10	7		0.810179	7.5416	1.51288	3.33189	1.26432	2.14938
1142	T	21	12	28	4	8	6	7		0.925919	6.70364	0.720421	2.11549	0.361234	1.02352
1143	C	11	9	5	2	8	4	9		1.32575	2.28533	0.687675	4.03865	0.459752	2.51227
1144	A	7	5	3	1	5	6	11		1.1574	2.15474	0.540316	3.96653	1.0837	4.82515
1145	T	8	3	5	3	0	8	5		0.607634	3.14233	1.41833	0	1.26432	1.91909
1146	T	4	2	13	0	3	7	9		0.810179	16.3401	0	4.16486	2.21256	6.90873
1147	A	11	0	3	0	3	3	3		0	1.3712	0	1.5145	0.344814	0.837422
1148	A	8	6	5	4	4	1	4		1.21527	3.14233	1.89111	2.77657	0.15804	1.53527
1149	G	5	5	5	1	2	3	4		1.62036	5.02773	0.756442	2.22126	0.758591	2.45644
1150	T	2	2	1	1	1	2	1		1.62036	2.51387	1.89111	2.77657	1.26432	1.53527
1151	T	2	7	12	1	1	6	4		5.67125	30.1664	1.89111	2.77657	3.79296	6.14109
1152	G	0	0	3	2	1	2	2		#DIV/0!	#DIV/0!	#DIV/0!	#DIV/0!	#DIV/0!	#DIV/0!
1153	G	1	0	2	0	1	0	1		0	10.0555	0	5.55315	0	3.07055
1154	G	1	2	3	1	0	1	3		3.24072	15.0832	3.78221	0	1.26432	9.21164
1155	C	12	8	14	8	4	25	10		1.08024	5.86569	2.52147	1.85105	2.634	2.55879
1156	A	3	3	1	2	4	5	2		1.62036	1.67591	2.52147	7.4042	2.1072	2.04703
1157	C	2	2	7	0	5	5	5		1.62036	17.5971	0	13.8829	3.1608	7.67637
1158	T	1	2	5	2	0	3	2		3.24072	25.1387	7.56442	0	3.79296	6.14109
1159	C	4	3	8	2	1	9	1		1.21527	10.0555	1.89111	1.38829	2.84472	0.767637
1160	T	2	3	4	0	0	9	5		2.43054	10.0555	0	0	5.68944	7.67637
1161	A	3	0	4	0	3	3	1		0	6.70364	0	5.55315	1.26432	1.02352
1162	A	4	2	4	1	0	4	2		0.810179	5.02773	0.945553	0	1.26432	1.53527
1163	G	9	4	14	1	1	5	7		0.720159	7.82092	0.420246	0.617017	0.702399	2.3882
1164	T	1	2	3	0	0	2	5		3.24072	15.0832	0	0	2.52864	15.3527
1165	T	0	1	0	3	2	1	1		#DIV/0!	#DIV/0!	#DIV/0!	#DIV/0!	#DIV/0!	#DIV/0!
1166	G	0	0	3	0	1	2	1		#DIV/0!	#DIV/0!	#DIV/0!	#DIV/0!	#DIV/0!	#DIV/0!
1167	A	1	1	3	0	0	0	1		1.62036	15.0832	0	0	0	3.07055
1168	C	3	3	7	1	2	6	3		1.62036	11.7314	1.26074	3.7021	2.52864	3.07055
1169	T	6	2	1	1	1	1	1		0.540119	0.837956	0.630369	0.925525	0.21072	0.511758
1170	G	2	0	0	0	0	0	0		0	0	0	0	0	0
1171	C	1	0	0	0	0	0	0		0	0	0	0	0	0
1172	C	3	2	5	0	0	6	4		1.08024	8.37956	0	0	2.52864	4.09406
1173	G	7	1	3	0	0	4	1		0.23148	2.15474	0	0	0.722468	0.43865
1174	G	1	0	4	0	1	1	1		0	20.1109	0	5.55315	1.26432	3.07055
1175	T	1	3	3	3	2	0	4		4.86107	15.0832	11.3466	11.1063	0	12.2822
1176	G	6	3	3	1	1	0	2		0.810179	2.51387	0.630369	0.925525	0	1.02352
1177	A	1	0	4	2	1	1	1		0	20.1109	7.56442	5.55315	1.26432	3.07055
1178	C	8	4	19	6	3	7	15		0.810179	11.9409	2.83666	2.08243	1.10628	5.75728
1179	A	5	2	6	0	3	5	6		0.648143	6.03328	0	3.33189	1.26432	3.68466
1180	A	15	4	50	2	3	39	17		0.432095	16.7591	0.504295	1.11063	3.28723	3.47995
1181	A	2	0	8	1	0	12	6		0	20.1109	1.89111	0	7.58591	9.21164
1182	C	7	5	3	5	4	8	4		1.1574	2.15474	2.70158	3.17323	1.44494	1.7546
1183	C	11	4	13	4	5	10	3		0.589221	5.94187	1.37535	2.52416	1.14938	0.837422
1184	G	5	2	10	1	0	7	4		0.648143	10.0555	0.756442	0	1.77005	2.45644
1185	G	11	1	3	3	6	4	2		0.147305	1.3712	1.03151	3.02899	0.459752	0.558281
1186	A	4	1	3	0	5	0	2		0.405089	3.7708	0	6.94144	0	1.53527
1187	G	4	1	8	1	3	5	2		0.405089	10.0555	0.945553	4.16486	1.5804	1.53527
1188	G	1	1	6	3	2	4	5		1.62036	30.1664	11.3466	11.1063	5.05728	15.3527
1189	A	16	13	14	13	15	19	20		1.31654	4.39927	3.07305	5.20608	1.50138	3.83818
1190	A	10	8	16	3	7	13	7		1.29629	8.04437	1.13466	3.8872	1.64361	2.14938
1191	G	2	4	1	0	1	2	1		3.24072	2.51387	0	2.77657	1.26432	1.53527
1192	G	8	1	5	3	3	8	6		0.202545	3.14233	1.41833	2.08243	1.26432	2.30291
1193	T	3	0	3	1	0	7	0		0	5.02773	1.26074	0	2.95008	0
1194	G	0	0	0	0	2	1	0		#DIV/0!	#DIV/0!	#DIV/0!	#DIV/0!	#DIV/0!	#DIV/0!
1195	G	0	0	1	0	0	0	0		#DIV/0!	#DIV/0!	#DIV/0!	#DIV/0!	#DIV/0!	#DIV/0!
1197	G	2	0	3	0	3	0	2		0	7.5416	0	8.32972	0	3.07055
1198	A	1	2	4	2	3	2	1		3.24072	20.1109	7.56442	16.6594	2.52864	3.07055
1199	T	3	6	7	1	1	1	3		3.24072	11.7314	1.26074	1.85105	0.42144	3.07055
1200	G	3	4	2	0	1	1	8		2.16048	3.35182	0	1.85105	0.42144	8.18813
1201	A	10	2	4	2	2	5	8		0.324072	2.01109	0.756442	1.11063	0.632159	2.45644
1202	C	3	2	3	2	2	3	7		1.08024	5.02773	2.52147	3.7021	1.26432	7.16461
1203	G	2	0	2	5	2	0	2		0	5.02773	9.45553	5.55315	0	3.07055
1204	T	0	3	3	1	3	1	1		#DIV/0!	#DIV/0!	#DIV/0!	#DIV/0!	#DIV/0!	#DIV/0!
1205	C	4	0	1	0	1	5	4		0	1.25693	0	1.38829	1.5804	3.07055
1206	A	0	1	0	0	2	1	4		#DIV/0!	#DIV/0!	#DIV/0!	#DIV/0!	#DIV/0!	#DIV/0!
1207	A	7	4	20	2	3	6	10		0.925919	14.365	1.08063	2.37992	1.0837	4.3865
1208	A	7	3	14	2	6	1	10		0.694439	10.0555	1.08063	4.75984	0.180617	4.3865
1209	T	9	3	8	6	6	2	10		0.540119	4.4691	2.52147	3.7021	0.28096	3.41172
1210	C	11	13	20	4	8	7	10		1.91497	9.14133	1.37535	4.03865	0.804567	2.79141
1211	A	7	4	11	3	8	4	3		0.925919	7.90072	1.62095	6.34646	0.722468	1.31595
1212	T	5	1	2	0	1	3	5		0.324072	2.01109	0	1.11063	0.758591	3.07055
1213	C	6	6	15	0	6	5	4		1.62036	12.5693	0	5.55315	1.0536	2.04703
1214	A	4	0	4	0	1	0	4		0	5.02773	0	1.38829	0	3.07055
1215	T	4	1	4	0	0	5	1		0.405089	5.02773	0	0	1.5804	0.767637
1216	G	0	2	1	0	1	1	1		#DIV/0!	#DIV/0!	#DIV/0!	#DIV/0!	#DIV/0!	#DIV/0!
1217	C	22	14	17	5	11	17	13		1.03114	3.88507	0.859594	2.77657	0.976974	1.81441
1218	C	7	5	13	3	5	11	3		1.1574	9.33722	1.62095	3.96653	1.98679	1.31595
1219	C	4	10	4	0	1	8	5		4.05089	5.02773	0	1.38829	2.52864	3.83818
1220	C	2	3	4	4	1	2	7		2.43054	10.0555	7.56442	2.77657	1.26432	10.7469
1221	T	5	3	3	2	0	1	2		0.972215	3.01664	1.51288	0	0.252864	1.22822
1222	T	7	1	7	3	1	4	4		0.23148	5.02773	1.62095	0.793307	0.722468	1.7546
1223	A	7	6	4	2	3	6	4		1.38888	2.87299	1.08063	2.37992	1.0837	1.7546
1224	T	11	6	7	6	6	8	11		0.883832	3.19947	2.06302	3.02899	0.919505	3.07055
1225	G	16	8	10	6	10	8	11		0.810179	3.14233	1.41833	3.47072	0.632159	2.111
1226	A	9	8	5	1	8	11	13		1.44032	2.79319	0.420246	4.93613	1.54528	4.43523
1227	T	5	3	7	3	7	8	13		0.972215	7.03883	2.26933	7.77441	2.02291	7.98342
1228	T	6	1	1	0	0	0	5		0.27006	0.837956	0	0	0	2.55879
1229	T	1	0	4	0	0	3	0		0	20.1109	0	0	3.79296	0
1230	G	1	1	1	1	1	1	0		1.62036	5.02773	3.78221	5.55315	1.26432	0
1231	G	0	0	1	0	1	2	2		#DIV/0!	#DIV/0!	#DIV/0!	#DIV/0!	#DIV/0!	#DIV/0!
1232	G	2	2	1	0	1	4	1		1.62036	2.51387	0	2.77657	2.52864	1.53527
1233	C	8	6	9	1	2	9	2		1.21527	5.6562	0.472777	1.38829	1.42236	0.767637
1234	T	8	3	9	3	5	14	6		0.607634	5.6562	1.41833	3.47072	2.21256	2.30291
1235	A	6	0	2	0	3	2	4		0	1.67591	0	2.77657	0.42144	2.04703
1236	C	6	1	7	0	2	6	3		0.27006	5.86569	0	1.85105	1.26432	1.53527
1237	A	6	0	7	2	0	4	8		0	5.86569	1.26074	0	0.842879	4.09406
1238	C	46	27	29	17	14	32	30		0.95108	3.16966	1.39777	1.69009	0.879526	2.00253
1239	A	4	3	12	0	0	8	6		1.21527	15.0832	0	0	2.52864	4.60582
1240	C	0	4	5	1	3	1	0		#DIV/0!	#DIV/0!	#DIV/0!	#DIV/0!	#DIV/0!	#DIV/0!
1241	G	4	1	2	3	2	1	2		0.405089	2.51387	2.83666	2.77657	0.31608	1.53527
1242	T	0	1	0	1	0	2	0		#DIV/0!	#DIV/0!	#DIV/0!	#DIV/0!	#DIV/0!	#DIV/0!
1243	G	1	0	0	0	0	1	0		0	0	0	0	1.26432	0
1244	C	5	0	3	4	0	7	2		0	3.01664	3.02577	0	1.77005	1.22822
1245	T	1	3	5	3	5	4	3		4.86107	25.1387	11.3466	27.7657	5.05728	9.21164
1246	A	0	0	2	0	0	0	0		#DIV/0!	#DIV/0!	#DIV/0!	#DIV/0!	#DIV/0!	#DIV/0!
1247	C	14	5	14	4	8	19	16		0.578699	5.02773	1.08063	3.17323	1.71586	3.5092
1248	A	1	5	7	4	4	8	5		8.10179	35.1941	15.1288	22.2126	10.1146	15.3527
1249	A	0	1	7	0	0	4	1		#DIV/0!	#DIV/0!	#DIV/0!	#DIV/0!	#DIV/0!	#DIV/0!
1250	T	0	4	5	1	1	5	1		#DIV/0!	#DIV/0!	#DIV/0!	#DIV/0!	#DIV/0!	#DIV/0!
1251	G	6	5	6	0	1	1	3		1.3503	5.02773	0	0.925525	0.21072	1.53527
1252	G	15	7	11	6	7	11	2		0.756167	3.687	1.51288	2.59147	0.927167	0.409406
1253	A	1	0	6	0	0	6	1		0	30.1664	0	0	7.58591	3.07055
1254	C	51	28	40	21	15	45	29		0.889608	3.94332	1.55738	1.63328	1.11558	1.746
1255	A	18	7	17	8	5	11	10		0.630139	4.74842	1.68098	1.54254	0.772639	1.70586
1256	A	24	23	213	56	12	25	114		1.55284	44.6211	8.82516	2.77657	1.317	14.5851
1257	T	4	4	3	2	2	6	5		1.62036	3.7708	1.89111	2.77657	1.89648	3.83818
1258	A	2	3	9	3	6	3	6		2.43054	22.6248	5.67332	16.6594	1.89648	9.21164
1259	C	3	3	11	2	1	1	3		1.62036	18.435	2.52147	1.85105	0.42144	3.07055
1260	A	1	1	1	0	2	1	3		1.62036	5.02773	0	11.1063	1.26432	9.21164
1261	A	3	2	17	0	1	7	6		1.08024	28.4905	0	1.85105	2.95008	6.14109
1262	A	4	3	20	0	2	12	9		1.21527	25.1387	0	2.77657	3.79296	6.90873
1263	G	0	0	0	0	2	0	0		#DIV/0!	#DIV/0!	#DIV/0!	#DIV/0!	#DIV/0!	#DIV/0!
1264	G	0	0	2	0	0	0	0		#DIV/0!	#DIV/0!	#DIV/0!	#DIV/0!	#DIV/0!	#DIV/0!
1265	G	1	0	1	0	1	0	0		0	5.02773	0	5.55315	0	0
1266	C	10	1	5	3	4	3	1		0.162036	2.51387	1.13466	2.22126	0.379296	0.307055
1267	A	1	2	8	1	0	3	3		3.24072	40.2219	3.78221	0	3.79296	9.21164
1268	G	0	0	2	0	0	0	0		#DIV/0!	#DIV/0!	#DIV/0!	#DIV/0!	#DIV/0!	#DIV/0!
1269	C	2	2	2	3	3	1	3		1.62036	5.02773	5.67332	8.32972	0.632159	4.60582
1270	G	0	0	0	0	0	2	2		#DIV/0!	#DIV/0!	#DIV/0!	#DIV/0!	#DIV/0!	#DIV/0!
1271	A	0	0	0	0	0	0	2		#DIV/0!	#DIV/0!	#DIV/0!	#DIV/0!	#DIV/0!	#DIV/0!
1272	A	6	4	7	3	3	10	6		1.08024	5.86569	1.89111	2.77657	2.1072	3.07055
1273	A	3	0	5	2	3	3	2		0	8.37956	2.52147	5.55315	1.26432	2.04703
1274	C	2	3	1	0	0	0	2		2.43054	2.51387	0	0	0	3.07055
1275	C	3	1	4	2	2	4	6		0.540119	6.70364	2.52147	3.7021	1.68576	6.14109
1276	G	0	1	0	0	0	3	4		#DIV/0!	#DIV/0!	#DIV/0!	#DIV/0!	#DIV/0!	#DIV/0!
1277	T	0	3	3	0	0	0	0		#DIV/0!	#DIV/0!	#DIV/0!	#DIV/0!	#DIV/0!	#DIV/0!
1278	G	0	0	0	0	0	2	0		#DIV/0!	#DIV/0!	#DIV/0!	#DIV/0!	#DIV/0!	#DIV/0!
1279	A	1	0	1	0	0	3	1		0	5.02773	0	0	3.79296	3.07055
1280	G	0	0	1	0	0	0	0		#DIV/0!	#DIV/0!	#DIV/0!	#DIV/0!	#DIV/0!	#DIV/0!
1281	G	1	0	0	0	1	0	2		0	0	0	5.55315	0	6.14109
1282	T	0	1	1	0	0	1	1		#DIV/0!	#DIV/0!	#DIV/0!	#DIV/0!	#DIV/0!	#DIV/0!
1283	C	11	5	9	6	5	8	3		0.736526	4.1136	2.06302	2.52416	0.919505	0.837422
1284	A	2	1	1	1	1	5	4		0.810179	2.51387	1.89111	2.77657	3.1608	6.14109
1285	A	1	0	0	2	1	0	1		0	0	7.56442	5.55315	0	3.07055
1286	G	2	1	0	0	1	0	0		0.810179	0	0	2.77657	0	0
1287	C	0	1	0	0	0	1	1		#DIV/0!	#DIV/0!	#DIV/0!	#DIV/0!	#DIV/0!	#DIV/0!
1288	A	2	0	2	0	1	2	1		0	5.02773	0	2.77657	1.26432	1.53527
1289	A	0	1	2	0	0	3	3		#DIV/0!	#DIV/0!	#DIV/0!	#DIV/0!	#DIV/0!	#DIV/0!
1290	A	9	2	16	1	3	7	11		0.36008	8.93819	0.420246	1.85105	0.983359	3.75289
1291	T	14	14	20	3	13	9	13		1.62036	7.18248	0.810474	5.1565	0.812776	2.85122
1292	C	14	13	29	12	13	20	14		1.50462	10.4146	3.2419	5.1565	1.80617	3.07055
1293	C	14	3	11	7	5	16	8		0.34722	3.95036	1.89111	1.98327	1.44494	1.7546
1294	C	2	0	3	1	1	3	1		0	7.5416	1.89111	2.77657	1.89648	1.53527
1295	A	0	0	3	1	1	0	1		#DIV/0!	#DIV/0!	#DIV/0!	#DIV/0!	#DIV/0!	#DIV/0!
1296	T	1	1	3	1	0	1	2		1.62036	15.0832	3.78221	0	1.26432	6.14109
1297	A	2	1	3	0	0	0	1		0.810179	7.5416	0	0	0	1.53527
1298	A	0	1	1	0	0	1	3		#DIV/0!	#DIV/0!	#DIV/0!	#DIV/0!	#DIV/0!	#DIV/0!
1299	A	1	0	3	1	0	3	2		0	15.0832	3.78221	0	3.79296	6.14109
1300	G	2	1	0	0	0	1	0		0.810179	0	0	0	0.632159	0
1301	T	0	0	1	1	1	1	2		#DIV/0!	#DIV/0!	#DIV/0!	#DIV/0!	#DIV/0!	#DIV/0!
1302	T	2	0	4	0	1	0	0		0	10.0555	0	2.77657	0	0
1303	G	4	1	6	1	0	1	5		0.405089	7.5416	0.945553	0	0.31608	3.83818
1304	T	0	4	0	1	0	2	1		#DIV/0!	#DIV/0!	#DIV/0!	#DIV/0!	#DIV/0!	#DIV/0!
1305	T	3	1	1	0	0	0	1		0.540119	1.67591	0	0	0	1.02352
1306	C	3	1	6	3	1	5	5		0.540119	10.0555	3.78221	1.85105	2.1072	5.11758
1307	T	2	2	1	3	0	1	1		1.62036	2.51387	5.67332	0	0.632159	1.53527
1308	C	1	1	8	0	0	1	1		1.62036	40.2219	0	0	1.26432	3.07055
1309	A	2	1	1	3	0	1	3		0.810179	2.51387	5.67332	0	0.632159	4.60582
1310	G	0	0	1	0	2	2	1		#DIV/0!	#DIV/0!	#DIV/0!	#DIV/0!	#DIV/0!	#DIV/0!
1311	T	2	0	3	2	0	0	1		0	7.5416	3.78221	0	0	1.53527
1312	T	0	0	3	2	2	0	1		#DIV/0!	#DIV/0!	#DIV/0!	#DIV/0!	#DIV/0!	#DIV/0!
1313	C	3	0	5	4	2	5	6		0	8.37956	5.04295	3.7021	2.1072	6.14109
1314	G	0	0	0	0	0	1	1		#DIV/0!	#DIV/0!	#DIV/0!	#DIV/0!	#DIV/0!	#DIV/0!
1315	G	0	0	0	1	0	0	0		#DIV/0!	#DIV/0!	#DIV/0!	#DIV/0!	#DIV/0!	#DIV/0!
1316	A	0	0	1	0	0	0	0		#DIV/0!	#DIV/0!	#DIV/0!	#DIV/0!	#DIV/0!	#DIV/0!
1318	T	0	0	2	0	0	0	0		#DIV/0!	#DIV/0!	#DIV/0!	#DIV/0!	#DIV/0!	#DIV/0!
1319	G	0	0	0	0	0	1	0		#DIV/0!	#DIV/0!	#DIV/0!	#DIV/0!	#DIV/0!	#DIV/0!
1320	T	0	0	0	0	0	2	0		#DIV/0!	#DIV/0!	#DIV/0!	#DIV/0!	#DIV/0!	#DIV/0!
1321	A	0	0	0	0	0	0	2		#DIV/0!	#DIV/0!	#DIV/0!	#DIV/0!	#DIV/0!	#DIV/0!
1322	G	0	0	0	0	0	0	0		#DIV/0!	#DIV/0!	#DIV/0!	#DIV/0!	#DIV/0!	#DIV/0!
1323	T	1	0	0	0	1	0	0		0	0	0	5.55315	0	0
1324	C	0	0	0	0	0	1	0		#DIV/0!	#DIV/0!	#DIV/0!	#DIV/0!	#DIV/0!	#DIV/0!
1325	T	0	0	1	0	0	0	0		#DIV/0!	#DIV/0!	#DIV/0!	#DIV/0!	#DIV/0!	#DIV/0!
1327	C	0	0	7	1	1	2	2		#DIV/0!	#DIV/0!	#DIV/0!	#DIV/0!	#DIV/0!	#DIV/0!
1328	A	0	0	2	0	0	0	1		#DIV/0!	#DIV/0!	#DIV/0!	#DIV/0!	#DIV/0!	#DIV/0!
1329	A	0	0	1	0	0	1	1		#DIV/0!	#DIV/0!	#DIV/0!	#DIV/0!	#DIV/0!	#DIV/0!
1330	C	2	1	2	0	0	3	3		0.810179	5.02773	0	0	1.89648	4.60582
1331	T	1	1	3	0	0	4	1		1.62036	15.0832	0	0	5.05728	3.07055
1332	C	32	15	30	9	13	55	26		0.759543	4.7135	1.06375	2.25597	2.17305	2.49482
1333	G	2	2	7	0	4	14	2		1.62036	17.5971	0	11.1063	8.85023	3.07055
1335	C	3	0	2	0	0	3	0		0	3.35182	0	0	1.26432	0
1336	T	0	1	2	0	0	0	0		#DIV/0!	#DIV/0!	#DIV/0!	#DIV/0!	#DIV/0!	#DIV/0!
1337	A	0	0	2	2	1	0	1		#DIV/0!	#DIV/0!	#DIV/0!	#DIV/0!	#DIV/0!	#DIV/0!
1338	C	1	1	0	0	1	3	0		1.62036	0	0	5.55315	3.79296	0
1339	A	2	1	2	0	1	0	0		0.810179	5.02773	0	2.77657	0	0
1340	T	0	0	0	2	0	0	1		#DIV/0!	#DIV/0!	#DIV/0!	#DIV/0!	#DIV/0!	#DIV/0!
1341	G	4	4	8	1	3	5	4		1.62036	10.0555	0.945553	4.16486	1.5804	3.07055
1342	A	0	0	0	0	1	3	3		#DIV/0!	#DIV/0!	#DIV/0!	#DIV/0!	#DIV/0!	#DIV/0!
1343	A	3	0	3	0	2	1	2		0	5.02773	0	3.7021	0.42144	2.04703
1344	G	3	0	1	0	1	1	1		0	1.67591	0	1.85105	0.42144	1.02352
1345	C	2	2	2	0	0	2	2		1.62036	5.02773	0	0	1.26432	3.07055
1346	T	0	0	1	0	0	0	2		#DIV/0!	#DIV/0!	#DIV/0!	#DIV/0!	#DIV/0!	#DIV/0!
1347	G	0	0	0	0	0	0	1		#DIV/0!	#DIV/0!	#DIV/0!	#DIV/0!	#DIV/0!	#DIV/0!
1348	G	0	0	3	1	1	0	1		#DIV/0!	#DIV/0!	#DIV/0!	#DIV/0!	#DIV/0!	#DIV/0!
1349	A	0	2	3	0	2	2	7		#DIV/0!	#DIV/0!	#DIV/0!	#DIV/0!	#DIV/0!	#DIV/0!
1350	A	0	2	5	0	1	4	8		#DIV/0!	#DIV/0!	#DIV/0!	#DIV/0!	#DIV/0!	#DIV/0!
1351	T	1	0	1	1	0	2	2		0	5.02773	3.78221	0	2.52864	6.14109
1352	C	0	0	1	0	0	2	2		#DIV/0!	#DIV/0!	#DIV/0!	#DIV/0!	#DIV/0!	#DIV/0!
1353	G	3	0	5	0	1	0	0		0	8.37956	0	1.85105	0	0
1354	C	4	2	6	3	4	7	4		0.810179	7.5416	2.83666	5.55315	2.21256	3.07055
1355	T	0	3	1	0	0	1	3		#DIV/0!	#DIV/0!	#DIV/0!	#DIV/0!	#DIV/0!	#DIV/0!
1356	A	0	0	1	0	1	0	0		#DIV/0!	#DIV/0!	#DIV/0!	#DIV/0!	#DIV/0!	#DIV/0!
1357	G	0	0	1	1	0	0	2		#DIV/0!	#DIV/0!	#DIV/0!	#DIV/0!	#DIV/0!	#DIV/0!
1358	T	0	0	1	0	0	1	0		#DIV/0!	#DIV/0!	#DIV/0!	#DIV/0!	#DIV/0!	#DIV/0!
1359	A	0	0	1	0	0	1	1		#DIV/0!	#DIV/0!	#DIV/0!	#DIV/0!	#DIV/0!	#DIV/0!
1360	A	1	4	11	1	0	0	5		6.48143	55.3051	3.78221	0	0	15.3527
1363	G	0	3	1	0	0	1	1		#DIV/0!	#DIV/0!	#DIV/0!	#DIV/0!	#DIV/0!	#DIV/0!
1364	T	0	1	4	0	1	0	3		#DIV/0!	#DIV/0!	#DIV/0!	#DIV/0!	#DIV/0!	#DIV/0!
1365	A	0	0	0	0	0	1	1		#DIV/0!	#DIV/0!	#DIV/0!	#DIV/0!	#DIV/0!	#DIV/0!
1366	G	0	0	0	0	0	0	1		#DIV/0!	#DIV/0!	#DIV/0!	#DIV/0!	#DIV/0!	#DIV/0!
1367	A	2	1	1	0	0	2	2		0.810179	2.51387	0	0	1.26432	3.07055
1368	T	1	1	3	0	2	1	2		1.62036	15.0832	0	11.1063	1.26432	6.14109
1369	C	1	0	1	0	0	2	3		0	5.02773	0	0	2.52864	9.21164
1370	A	0	0	3	0	1	1	1		#DIV/0!	#DIV/0!	#DIV/0!	#DIV/0!	#DIV/0!	#DIV/0!
1371	G	0	1	0	0	0	0	0		#DIV/0!	#DIV/0!	#DIV/0!	#DIV/0!	#DIV/0!	#DIV/0!
1372	C	4	5	2	0	2	1	2		2.02545	2.51387	0	2.77657	0.31608	1.53527
1373	A	2	0	3	0	0	0	1		0	7.5416	0	0	0	1.53527
1374	T	2	1	1	0	0	0	2		0.810179	2.51387	0	0	0	3.07055
1375	G	0	0	2	0	0	1	0		#DIV/0!	#DIV/0!	#DIV/0!	#DIV/0!	#DIV/0!	#DIV/0!
1376	C	3	0	2	0	0	1	2		0	3.35182	0	0	0.42144	2.04703
1377	T	0	1	0	0	0	1	1		#DIV/0!	#DIV/0!	#DIV/0!	#DIV/0!	#DIV/0!	#DIV/0!
1378	A	0	0	0	0	1	0	0		#DIV/0!	#DIV/0!	#DIV/0!	#DIV/0!	#DIV/0!	#DIV/0!
1379	C	0	0	0	0	2	0	1		#DIV/0!	#DIV/0!	#DIV/0!	#DIV/0!	#DIV/0!	#DIV/0!
1380	G	0	1	2	0	0	0	1		#DIV/0!	#DIV/0!	#DIV/0!	#DIV/0!	#DIV/0!	#DIV/0!
1381	G	1	0	3	1	0	0	0		0	15.0832	3.78221	0	0	0
1382	T	0	0	0	0	0	0	1		#DIV/0!	#DIV/0!	#DIV/0!	#DIV/0!	#DIV/0!	#DIV/0!
1384	A	0	0	1	0	0	0	0		#DIV/0!	#DIV/0!	#DIV/0!	#DIV/0!	#DIV/0!	#DIV/0!
1385	A	1	0	5	0	3	1	0		0	25.1387	0	16.6594	1.26432	0
1386	T	1	1	5	0	1	2	1		1.62036	25.1387	0	5.55315	2.52864	3.07055
1387	A	0	0	3	0	0	0	0		#DIV/0!	#DIV/0!	#DIV/0!	#DIV/0!	#DIV/0!	#DIV/0!
1388	C	1	1	0	0	2	1	0		1.62036	0	0	11.1063	1.26432	0
1389	G	2	0	0	0	0	0	1		0	0	0	0	0	1.53527
1391	T	2	0	1	0	0	0	2		0	2.51387	0	0	0	3.07055
1392	C	0	0	0	1	0	0	0		#DIV/0!	#DIV/0!	#DIV/0!	#DIV/0!	#DIV/0!	#DIV/0!
1393	C	0	0	0	0	0	0	1		#DIV/0!	#DIV/0!	#DIV/0!	#DIV/0!	#DIV/0!	#DIV/0!
1394	C	0	0	0	0	0	2	0		#DIV/0!	#DIV/0!	#DIV/0!	#DIV/0!	#DIV/0!	#DIV/0!
1398	T	1	0	0	0	0	0	0		0	0	0	0	0	0
1399	C	2	0	3	0	0	0	0		0	7.5416	0	0	0	0
1400	T	0	1	0	0	0	0	3		#DIV/0!	#DIV/0!	#DIV/0!	#DIV/0!	#DIV/0!	#DIV/0!
1403	T	0	0	0	0	0	1	0		#DIV/0!	#DIV/0!	#DIV/0!	#DIV/0!	#DIV/0!	#DIV/0!
1404	A	0	1	0	0	0	0	0		#DIV/0!	#DIV/0!	#DIV/0!	#DIV/0!	#DIV/0!	#DIV/0!
1405	C	0	0	3	0	0	1	0		#DIV/0!	#DIV/0!	#DIV/0!	#DIV/0!	#DIV/0!	#DIV/0!
1407	C	1	1	3	1	0	1	4		1.62036	15.0832	3.78221	0	1.26432	12.2822
1408	A	0	0	1	0	0	1	0		#DIV/0!	#DIV/0!	#DIV/0!	#DIV/0!	#DIV/0!	#DIV/0!
1409	C	0	0	3	0	0	0	0		#DIV/0!	#DIV/0!	#DIV/0!	#DIV/0!	#DIV/0!	#DIV/0!
1410	C	0	0	1	0	0	0	1		#DIV/0!	#DIV/0!	#DIV/0!	#DIV/0!	#DIV/0!	#DIV/0!
1411	G	0	0	3	0	0	1	0		#DIV/0!	#DIV/0!	#DIV/0!	#DIV/0!	#DIV/0!	#DIV/0!
1412	C	0	0	0	0	0	1	0		#DIV/0!	#DIV/0!	#DIV/0!	#DIV/0!	#DIV/0!	#DIV/0!
1414	C	0	0	1	0	0	0	0		#DIV/0!	#DIV/0!	#DIV/0!	#DIV/0!	#DIV/0!	#DIV/0!
1417	C	4	2	2	2	1	2	1		0.810179	2.51387	1.89111	1.38829	0.632159	0.767637
1418	A	0	0	0	0	0	0	0		#DIV/0!	#DIV/0!	#DIV/0!	#DIV/0!	#DIV/0!	#DIV/0!
1419	C	5	0	1	0	2	0	0		0	1.00555	0	2.22126	0	0
1420	A	2	0	3	1	0	2	0		0	7.5416	1.89111	0	1.26432	0
1421	C	0	1	3	1	0	2	2		#DIV/0!	#DIV/0!	#DIV/0!	#DIV/0!	#DIV/0!	#DIV/0!
1422	C	4	9	13	4	9	16	15		3.64581	16.3401	3.78221	12.4946	5.05728	11.5146
1423	A	0	0	1	3	0	5	1		#DIV/0!	#DIV/0!	#DIV/0!	#DIV/0!	#DIV/0!	#DIV/0!
1425	G	0	2	0	0	0	0	0		#DIV/0!	#DIV/0!	#DIV/0!	#DIV/0!	#DIV/0!	#DIV/0!
1426	A	2	1	0	0	0	1	0		0.810179	0	0	0	0.632159	0
1427	G	1	0	0	0	0	0	0		0	0	0	0	0	0
1429	G	0	0	0	0	0	1	0		#DIV/0!	#DIV/0!	#DIV/0!	#DIV/0!	#DIV/0!	#DIV/0!
1430	T	0	0	0	0	1	0	0		#DIV/0!	#DIV/0!	#DIV/0!	#DIV/0!	#DIV/0!	#DIV/0!
1432	T	0	1	0	0	0	2	1		#DIV/0!	#DIV/0!	#DIV/0!	#DIV/0!	#DIV/0!	#DIV/0!
1433	G	0	0	0	0	1	1	0		#DIV/0!	#DIV/0!	#DIV/0!	#DIV/0!	#DIV/0!	#DIV/0!
1434	T	0	0	0	0	0	0	3		#DIV/0!	#DIV/0!	#DIV/0!	#DIV/0!	#DIV/0!	#DIV/0!
1435	A	1	0	0	1	1	3	1		0	0	3.78221	5.55315	3.79296	3.07055
1436	A	1	0	3	0	0	3	1		0	15.0832	0	0	3.79296	3.07055
1437	C	37	21	43	21	14	18	45		0.919663	5.84304	2.14666	2.10119	0.615074	3.73445
1438	A	11	5	18	2	4	9	6		0.736526	8.2272	0.687675	2.01933	1.03444	1.67484
1439	C	41	13	30	16	8	27	19		0.513772	3.67883	1.47599	1.08354	0.8326	1.42294
1440	C	3	6	6	3	2	7	11		3.24072	10.0555	3.78221	3.7021	2.95008	11.2587
1441	C	18	13	20	4	7	12	16		1.17026	5.58637	0.840492	2.15956	0.842879	2.72938
1442	G	21	17	19	10	6	11	9		1.31172	4.5489	1.80105	1.58661	0.662262	1.31595
1443	A	3	0	6	2	2	2	3		0	10.0555	2.52147	3.7021	0.842879	3.07055
1444	A	0	0	1	0	0	0	0		#DIV/0!	#DIV/0!	#DIV/0!	#DIV/0!	#DIV/0!	#DIV/0!
1445	G	0	0	1	1	0	0	0		#DIV/0!	#DIV/0!	#DIV/0!	#DIV/0!	#DIV/0!	#DIV/0!
1446	C	7	5	14	1	5	7	5		1.1574	10.0555	0.540316	3.96653	1.26432	2.19325
1447	C	10	2	15	4	5	13	4		0.324072	7.5416	1.51288	2.77657	1.64361	1.22822
1448	G	5	0	6	1	1	2	2		0	6.03328	0.756442	1.11063	0.505728	1.22822
1450	T	1	0	4	0	0	2	0		0	20.1109	0	0	2.52864	0
1451	G	0	0	0	0	0	0	1		#DIV/0!	#DIV/0!	#DIV/0!	#DIV/0!	#DIV/0!	#DIV/0!
1452	G	2	0	0	0	1	3	0		0	0	0	2.77657	1.89648	0
1453	A	1	1	0	0	0	0	4		1.62036	0	0	0	0	12.2822
1454	G	3	0	4	2	0	0	2		0	6.70364	2.52147	0	0	2.04703
1455	T	1	1	4	0	1	2	3		1.62036	20.1109	0	5.55315	2.52864	9.21164
1456	A	13	15	30	3	5	5	11		1.86964	11.6025	0.872818	2.13583	0.486277	2.59816
1457	A	5	2	7	0	2	3	8		0.648143	7.03883	0	2.22126	0.758591	4.91288
1458	C	17	15	31	6	11	15	22		1.42973	9.16822	1.3349	3.59321	1.11558	3.97365
1459	C	3	8	7	2	1	2	6		4.32095	11.7314	2.52147	1.85105	0.842879	6.14109
1460	T	10	2	2	4	4	5	4		0.324072	1.00555	1.51288	2.22126	0.632159	1.22822
1461	T	6	1	3	3	0	2	8		0.27006	2.51387	1.89111	0	0.42144	4.09406
1462	T	0	1	1	0	0	1	4		#DIV/0!	#DIV/0!	#DIV/0!	#DIV/0!	#DIV/0!	#DIV/0!
1463	T	6	4	8	0	3	1	5		1.08024	6.70364	0	2.77657	0.21072	2.55879
1464	A	1	2	11	0	1	3	4		3.24072	55.3051	0	5.55315	3.79296	12.2822
1465	G	5	1	5	2	0	1	0		0.324072	5.02773	1.51288	0	0.252864	0
1466	G	3	0	0	1	1	0	4		0	0	1.26074	1.85105	0	4.09406
1467	A	3	0	1	2	1	1	1		0	1.67591	2.52147	1.85105	0.42144	1.02352
1468	G	1	0	0	3	1	1	1		0	0	11.3466	5.55315	1.26432	3.07055
1469	C	203	121	158	56	42	62	112		0.965829	3.91321	1.04337	1.14893	0.386147	1.69409
1470	T	16	7	26	3	3	7	23		0.708907	8.17007	0.709165	1.04122	0.55314	4.41391
1471	A	4	0	7	0	0	2	9		0	8.79853	0	0	0.632159	6.90873
1472	G	8	2	6	3	2	3	7		0.405089	3.7708	1.41833	1.38829	0.47412	2.68673
1473	C	4	3	5	3	4	6	4		1.21527	6.28467	2.83666	5.55315	1.89648	3.07055
1474	C	62	23	37	21	17	15	22		0.601101	3.00042	1.28107	1.52264	0.305884	1.08955
1475	G	19	9	16	8	4	7	7		0.767538	4.23388	1.59251	1.16908	0.465802	1.13125
1476	T	0	0	0	2	1	0	0		#DIV/0!	#DIV/0!	#DIV/0!	#DIV/0!	#DIV/0!	#DIV/0!
1477	C	8	1	11	0	3	6	4		0.202545	6.91313	0	2.08243	0.948239	1.53527
1478	G	6	2	3	2	2	0	6		0.540119	2.51387	1.26074	1.85105	0	3.07055
1479	A	0	0	2	0	0	1	0		#DIV/0!	#DIV/0!	#DIV/0!	#DIV/0!	#DIV/0!	#DIV/0!
1480	A	0	0	0	0	0	0	0		#DIV/0!	#DIV/0!	#DIV/0!	#DIV/0!	#DIV/0!	#DIV/0!
1481	G	1	0	0	0	0	1	0		0	0	0	0	1.26432	0
1482	G	0	0	0	1	0	0	0		#DIV/0!	#DIV/0!	#DIV/0!	#DIV/0!	#DIV/0!	#DIV/0!
1483	T	1	0	0	0	0	0	0		0	0	0	0	0	0
1485	G	0	0	1	0	0	0	0		#DIV/0!	#DIV/0!	#DIV/0!	#DIV/0!	#DIV/0!	#DIV/0!
1486	G	0	0	0	0	0	1	0		#DIV/0!	#DIV/0!	#DIV/0!	#DIV/0!	#DIV/0!	#DIV/0!
1489	A	0	0	0	0	0	0	0		#DIV/0!	#DIV/0!	#DIV/0!	#DIV/0!	#DIV/0!	#DIV/0!
1494	A	0	0	0	0	0	0	0		#DIV/0!	#DIV/0!	#DIV/0!	#DIV/0!	#DIV/0!	#DIV/0!
1498	G	0	0	0	0	0	0	0		#DIV/0!	#DIV/0!	#DIV/0!	#DIV/0!	#DIV/0!	#DIV/0!
1500	G	0	0	0	0	0	0	0		#DIV/0!	#DIV/0!	#DIV/0!	#DIV/0!	#DIV/0!	#DIV/0!
1504	A	0	0	0	0	0	0	0		#DIV/0!	#DIV/0!	#DIV/0!	#DIV/0!	#DIV/0!	#DIV/0!
1512	C	1	0	0	0	0	0	0		0	0	0	0	0	0
1531	G	0	0	1	0	0	0	0		#DIV/0!	#DIV/0!	#DIV/0!	#DIV/0!	#DIV/0!	#DIV/0!
1533	T	0	0	0	0	0	0	0		#DIV/0!	#DIV/0!	#DIV/0!	#DIV/0!	#DIV/0!	#DIV/0!
1538	C	0	0	0	0	0	0	0		#DIV/0!	#DIV/0!	#DIV/0!	#DIV/0!	#DIV/0!	#DIV/0!
1544	C	0	0	0	0	0	0	0		#DIV/0!	#DIV/0!	#DIV/0!	#DIV/0!	#DIV/0!	#DIV/0!
1546	C	2	0	0	0	0	0	0		0	0	0	0	0	0
1547	C	8	4	2	1	2	0	0		0.810179	1.25693	0.472777	1.38829	0	0
1548	T	0	0	0	0	0	0	1		#DIV/0!	#DIV/0!	#DIV/0!	#DIV/0!	#DIV/0!	#DIV/0!
1549	C	0	0	0	0	0	0	2		#DIV/0!	#DIV/0!	#DIV/0!	#DIV/0!	#DIV/0!	#DIV/0!
1550	C	0	1	1	0	0	0	0		#DIV/0!	#DIV/0!	#DIV/0!	#DIV/0!	#DIV/0!	#DIV/0!
1554	C	0	0	0	0	0	1	0		#DIV/0!	#DIV/0!	#DIV/0!	#DIV/0!	#DIV/0!	#DIV/0!
1555	T	0	0	0	0	0	0	0		#DIV/0!	#DIV/0!	#DIV/0!	#DIV/0!	#DIV/0!	#DIV/0!
	SUM:	637768	393597	126850	168623	114848	504436	207705
