# Supplementary material for: Transcriptome-Wide Analyses of 5′-Ends in RNase J Mutants of a Gram-Positive Pathogen Reveal a Role in RNA Maturation, Regulation and Degradation
Source: PLoS Genet. 2014 Feb 27;10(2):e1004207. doi: 10.1371/journal.pgen.1004207 (PMC3937233; doi:10.1371/journal.pgen.1004207)
Supplement: Table S4 — The full data-set of rnc. (XLS) [file pgen.1004207.s006.xls]

## Sheet: Sheet1
Table S4, rnc gene:			Biological replicate 1						Biological replicate 2
Position	Strand	Base	WT	ΔY	ΔJ1	ΔJ2	ΔJ1ΔJ2	ΔcshA	WT	ΔY	ΔJ1	ΔJ2	ΔJ1ΔJ2	ΔcshA	J1AGA
1216234	+	G	1	0	1	2	0	1	0	0	0	0	0	0	0
1216260	+	U	0	0	0	0	0	0	0	0	0	0	1	0	0
1216261	+	A	0	0	0	0	0	0	0	0	0	0	0	0	1
1216302	+	U	1	0	0	0	0	0	0	0	0	0	0	0	0
1216346	+	C	0	0	0	0	1	0	0	0	0	0	0	0	0
1216367	+	A	0	0	1	0	0	0	0	0	0	0	0	0	0
1216396	+	A	0	0	0	0	0	0	1	0	0	0	0	0	0
1216415	+	A	0	0	1	0	0	0	0	0	0	0	0	0	0
1216467	+	A	1	0	0	0	0	0	0	0	0	0	0	0	0
1216469	+	U	4	1	9	17	4	1	1	1	2	7	7	0	3
1216470	+	G	0	0	1	14	1	0	0	0	2	0	1	0	2
1216478	+	C	0	0	0	0	0	0	0	0	0	0	1	0	0
1216482	+	A	0	0	0	1	1	0	0	0	0	0	0	0	0
1216489	+	U	0	0	0	0	0	0	0	0	0	0	0	0	0
1216491	+	U	0	0	1	1	0	0	0	0	2	0	0	0	0
1216492	+	G	0	0	2	1	0	0	0	0	1	0	0	0	2
1216493	+	A	0	0	1	3	0	0	0	1	0	0	2	0	0
1216494	+	U	0	0	1	0	0	0	0	0	0	0	0	0	0
1216495	+	A	0	0	0	0	0	0	0	0	2	0	0	0	0
1216497	+	A	0	0	0	0	0	0	0	0	1	0	0	0	0
1216498	+	C	0	0	0	0	0	0	1	0	0	0	0	0	0
1216504	+	A	0	1	0	0	0	0	0	0	0	0	0	0	0
1216505	+	A	1	0	0	0	0	0	0	0	0	0	0	0	0
1216519	+	A	0	0	0	1	0	0	0	0	1	0	0	0	0
1216525	+	A	0	0	0	2	0	0	0	0	0	0	0	0	0
1216527	+	A	0	0	1	0	0	0	0	0	0	0	0	0	0
1216557	+	C	0	0	0	0	0	0	0	0	0	0	0	0	1
1216562	+	U	0	0	0	1	0	0	0	0	0	1	0	0	0
1216563	+	U	33	8	46	120	54	9	17	4	77	63	36	8	90
1216564	+	G	8	4	116	300	60	1	5	2	66	80	18	2	115
1216565	+	U	2	0	2	7	2	0	0	0	1	0	0	0	0
1216566	+	A	0	1	4	8	2	0	0	0	1	1	0	0	0
1216567	+	A	0	0	1	8	1	0	0	0	1	1	0	0	0
1216568	+	U	0	0	0	3	1	1	0	0	1	0	0	0	1
1216569	+	A	1	2	1	4	2	1	1	0	1	0	0	0	2
1216571	+	U	0	1	0	1	0	0	0	0	0	0	0	0	0
1216573	+	G	0	0	0	1	1	0	0	0	0	0	0	0	0
1216574	+	C	0	0	5	6	4	0	0	1	6	1	2	0	7
1216575	+	G	1	0	8	11	0	0	1	0	2	3	0	0	4
1216576	+	A	3	0	6	10	8	1	0	0	2	6	1	0	4
1216577	+	A	0	0	1	8	2	0	0	0	3	0	0	0	3
1216578	+	U	0	0	0	1	0	0	0	0	0	0	0	0	1
1216579	+	A	0	0	2	4	6	0	0	0	0	1	1	0	2
1216580	+	A	0	3	9	13	9	1	0	0	8	4	3	0	5
1216581	+	A	0	0	2	3	3	0	0	0	4	1	1	0	0
1216582	+	A	1	0	3	6	0	0	0	0	0	0	0	0	0
1216584	+	U	0	0	0	1	0	0	0	0	1	0	0	0	0
1216586	+	G	1	1	15	17	6	0	1	0	4	5	2	0	8
1216587	+	A	0	0	2	5	2	0	0	0	3	1	2	0	6
1216588	+	U	0	0	0	0	0	0	0	0	1	0	0	0	0
1216590	+	G	0	0	1	3	0	0	0	0	2	1	0	0	0
1216591	+	A	0	0	4	6	4	0	0	0	3	2	2	0	3
1216592	+	A	0	0	1	2	0	0	0	0	0	0	0	0	0
1216593	+	C	1	0	0	1	0	0	0	0	2	0	0	0	0
1216594	+	G	0	0	3	1	1	0	0	0	0	1	0	0	0
1216595	+	A	0	0	3	3	4	0	0	0	2	0	0	0	2
1216596	+	A	0	0	1	3	1	0	0	0	1	0	0	0	1
1216597	+	A	0	0	1	1	0	0	0	0	2	1	0	0	0
1216599	+	G	0	0	0	2	0	0	0	1	0	0	1	0	0
1216600	+	A	0	0	1	2	1	0	0	0	4	1	0	0	1
1216603	+	U	0	0	0	0	0	0	0	0	1	0	0	0	0
1216604	+	U	0	1	0	1	0	0	0	0	0	0	0	0	0
1216605	+	A	0	0	1	0	0	0	0	0	1	0	2	0	0
1216606	+	C	0	0	0	7	1	0	0	0	0	0	0	0	1
1216607	+	U	0	0	0	0	0	0	0	0	0	0	1	0	1
1216608	+	U	0	0	0	0	0	0	0	0	0	1	0	0	0
1216609	+	G	0	0	1	1	0	0	0	0	0	0	0	0	0
1216610	+	G	0	0	3	0	0	0	0	0	0	0	1	0	1
1216611	+	U	0	0	0	1	0	0	0	0	0	1	0	0	0
1216612	+	A	0	0	3	1	1	0	0	0	2	0	0	0	0
1216613	+	A	0	0	2	5	0	0	0	0	0	0	1	0	0
1216614	+	A	0	0	1	0	1	0	0	0	2	0	0	0	0
1216615	+	G	0	0	0	0	0	0	0	0	0	0	0	0	1
1216616	+	G	0	0	3	2	4	0	0	0	1	0	0	0	0
1216617	+	U	0	0	0	0	1	0	0	0	0	0	0	0	0
1216618	+	G	0	0	2	0	0	0	0	0	0	0	0	0	1
1216619	+	A	0	0	6	1	2	0	0	0	3	2	0	0	0
1216620	+	A	0	0	2	0	4	0	0	0	0	0	3	0	1
1216621	+	G	0	0	2	1	0	0	0	0	0	1	0	0	0
1216622	+	A	0	0	1	1	2	0	0	0	1	0	1	0	1
1216623	+	G	0	0	1	0	0	0	0	0	0	0	1	0	0
1216624	+	A	0	0	2	3	3	0	0	0	0	4	1	0	1
1216625	+	A	0	0	3	0	0	0	0	0	2	0	2	0	0
1216626	+	A	0	0	1	2	0	0	0	0	0	0	0	0	0
1216627	+	A	0	0	0	1	0	1	0	0	2	0	2	0	0
1216628	+	C	0	1	0	2	0	0	0	0	0	0	0	0	0
1216630	+	G	0	0	0	1	0	0	0	0	0	0	0	0	0
1216632	+	G	0	0	0	2	0	0	0	0	0	0	0	0	0
1216633	+	G	1	0	0	0	0	0	0	0	0	0	0	0	0
1216634	+	G	0	0	4	0	0	0	0	0	0	0	0	0	0
1216636	+	C	0	0	0	0	0	0	0	0	0	1	0	0	0
1216641	+	A	0	0	1	0	1	0	0	0	0	0	0	0	0
1216643	+	G	0	0	1	1	2	0	0	0	0	0	0	0	0
1216649	+	C	0	0	0	0	0	0	0	0	0	0	2	0	0
1216652	+	U	0	0	0	0	0	0	0	0	1	0	0	0	0
1216653	+	A	0	0	1	1	0	0	0	1	0	0	1	0	1
1216654	+	A	0	0	3	2	3	0	0	0	3	1	1	0	2
1216655	+	U	0	0	0	0	0	0	0	0	1	0	0	0	0
1216656	+	A	0	0	0	1	0	0	0	0	1	0	0	0	0
1216661	+	A	0	0	0	0	0	1	0	0	0	0	0	0	0
1216664	+	C	0	0	3	1	1	0	0	0	0	0	0	0	0
1216665	+	A	0	0	1	0	0	0	0	0	0	0	0	0	0
1216673	+	C	0	0	1	0	0	0	0	0	0	0	0	0	0
1216674	+	A	0	0	1	0	0	0	0	0	0	0	0	0	0
1216676	+	U	0	1	0	0	0	0	0	0	0	0	0	0	0
1216677	+	U	1	0	0	1	0	0	0	0	0	0	0	1	0
1216678	+	A	0	0	0	1	0	0	0	0	0	0	0	0	0
1216680	+	U	0	0	0	0	0	0	0	0	0	0	0	1	0
1216683	+	G	0	0	0	1	0	0	0	0	0	0	0	0	0
1216685	+	C	0	0	0	0	0	0	0	0	0	0	1	0	0
1216686	+	A	0	0	0	0	0	0	0	0	0	0	0	0	0
1216690	+	U	0	0	0	1	0	0	0	0	0	0	0	0	0
1216691	+	A	0	0	0	0	0	0	0	0	0	0	0	0	0
1216692	+	U	0	0	0	1	0	0	0	0	0	0	0	0	0
1216693	+	U	1	0	0	0	0	0	0	0	0	0	0	0	0
1216697	+	A	0	0	0	0	0	0	0	0	1	0	0	0	0
1216700	+	A	0	0	0	0	0	0	0	0	0	0	0	0	1
1216701	+	A	0	0	1	0	0	0	0	0	0	0	0	0	1
1216703	+	G	0	0	1	2	0	0	0	0	0	0	0	0	0
1216705	+	C	0	0	0	2	0	0	0	0	0	0	0	0	0
1216709	+	A	0	0	0	0	0	0	0	0	1	0	0	0	2
1216712	+	U	0	0	0	1	0	0	0	0	0	0	0	0	0
1216714	+	G	0	0	0	0	0	0	1	0	0	0	0	0	0
1216716	+	U	0	0	0	1	0	0	0	0	0	0	0	0	0
1216717	+	U	1	0	0	0	0	0	0	0	0	0	0	0	0
1216720	+	A	0	0	0	1	0	0	0	0	0	0	0	0	0
1216721	+	A	0	0	0	0	0	0	3	0	0	0	0	0	0
1216722	+	A	0	0	0	1	0	0	0	0	0	0	0	0	0
1216728	+	U	0	0	0	0	0	0	0	0	0	0	0	0	1
1216739	+	U	1	0	0	1	0	0	0	0	0	0	0	0	0
1216749	+	U	0	0	0	0	0	0	0	0	0	0	0	1	0
1216751	+	U	0	0	0	1	0	0	0	0	0	0	0	0	0
1216760	+	A	0	0	0	0	0	0	0	0	1	0	0	0	0
1216795	+	U	0	0	0	0	0	0	0	0	0	0	1	0	0
1216796	+	U	0	0	0	1	0	0	0	0	0	0	0	0	0
1216805	+	A	0	0	0	1	0	0	0	0	0	0	0	0	0
1216847	+	U	0	0	0	0	1	0	0	0	0	0	0	0	0
1216852	+	G	0	0	0	0	1	0	0	0	0	0	0	0	0
1216853	+	A	0	0	0	0	1	0	0	0	0	0	0	0	0
1216862	+	C	0	0	0	0	0	1	0	0	1	0	0	0	0
1216866	+	A	0	0	0	0	1	0	0	0	0	0	0	0	0
1216877	+	U	1	0	0	0	0	1	0	0	0	0	0	0	0
1216880	+	U	1	0	0	0	0	0	0	0	0	0	0	0	0
1216883	+	C	1	0	0	0	0	0	0	0	0	0	0	0	0
1216886	+	C	0	1	0	0	0	0	0	0	0	0	0	0	0
1216890	+	A	0	0	0	0	0	0	1	0	0	0	0	0	0
1216893	+	U	0	0	1	0	0	0	0	0	0	0	0	0	0
1216894	+	A	0	0	0	0	0	1	0	0	0	0	0	0	0
1216896	+	U	0	0	0	1	0	0	0	1	0	0	0	0	0
1216898	+	U	0	0	0	0	0	1	0	0	0	0	0	0	0
1216900	+	C	0	0	0	0	0	0	0	0	0	0	0	1	0
1216903	+	G	0	1	0	0	0	0	0	0	0	0	0	0	0
1216910	+	C	0	0	0	0	0	0	0	0	0	0	1	0	0
1216911	+	A	0	0	0	0	0	0	0	0	0	0	0	0	0
1216914	+	A	0	0	0	0	0	0	0	0	0	0	1	0	0
1216915	+	G	0	0	0	0	0	0	0	0	0	0	0	0	0
1216921	+	G	0	1	0	0	1	0	0	0	0	0	0	0	0
1216922	+	G	0	0	1	0	0	0	0	0	0	0	0	0	0
1216925	+	A	0	0	0	0	0	0	0	0	0	1	0	0	0
1216930	+	A	0	1	0	0	0	0	0	0	0	0	0	0	1
1216934	+	C	0	0	0	0	0	0	0	0	0	0	0	0	1
1216941	+	A	0	0	1	0	0	0	0	0	1	0	0	0	0
1216943	+	A	0	0	3	0	0	0	0	0	1	2	0	0	0
1216944	+	A	0	1	1	0	1	0	0	0	0	1	0	0	0
1216946	+	C	0	0	1	0	0	0	0	0	1	0	0	0	0
1216947	+	A	0	0	0	0	0	0	0	0	1	0	0	0	0
1216949	+	A	0	0	0	0	0	0	0	0	0	0	0	0	1
1216950	+	A	0	0	0	0	0	0	0	0	0	0	0	0	1
1216953	+	A	0	0	1	2	0	0	0	0	0	0	0	0	0
1216958	+	C	0	0	0	0	0	0	0	0	0	0	0	1	0
1216959	+	U	0	1	0	0	0	1	0	0	0	0	0	0	0
1216962	+	U	0	0	0	0	0	1	0	0	0	0	0	1	0
1216978	+	C	0	0	0	0	0	0	0	0	1	0	0	0	0
1216999	+	A	0	0	0	1	0	0	0	0	0	0	0	0	0
