# Supplementary material for: Transcriptome-Wide Analyses of 5′-Ends in RNase J Mutants of a Gram-Positive Pathogen Reveal a Role in RNA Maturation, Regulation and Degradation
Source: PLoS Genet. 2014 Feb 27;10(2):e1004207. doi: 10.1371/journal.pgen.1004207 (PMC3937233; doi:10.1371/journal.pgen.1004207)
Supplement: Table S5 — The full data-set of cspA. (XLS) [file pgen.1004207.s007.xls]

## Sheet: Sheet1
Table S5, cspA gene:			Biological replicate 1						Biological replicate 2
Position	Strand	Base	WT	ΔY	ΔJ1	ΔJ2	ΔJ1ΔJ2	ΔcshA	WT	ΔY	ΔJ1	ΔJ2	ΔJ1ΔJ2	ΔcshA	J1AGA
1409145	-	U	0	0	0	1	0	0	0	0	0	0	0	0	0
1409144	-	A	15	10	1	10	0	4	5	3	5	1	0	4	0
1409129	-	C	0	0	0	0	0	0	1	0	0	0	0	0	0
1409125	-	A	0	0	0	0	0	0	0	0	0	0	2	0	0
1409120	-	A	29	8	55	113	70	6	32	7	46	28	49	13	41
1409119	-	A	1	1	8	18	11	0	0	0	3	2	3	0	8
1409118	-	A	0	0	0	5	1	0	0	0	0	3	1	0	0
1409117	-	G	0	0	0	1	0	0	2	0	0	0	0	0	0
1409116	-	A	0	0	3	1	2	0	0	0	0	0	0	0	0
1409115	-	A	0	0	0	1	0	0	0	0	0	0	0	0	0
1409114	-	U	0	0	0	2	0	0	0	0	1	0	0	0	0
1409113	-	A	0	0	1	0	2	0	0	0	0	0	0	0	0
1409111	-	U	0	0	0	0	0	0	0	0	0	0	1	0	0
1409110	-	U	0	0	0	0	0	0	0	0	0	0	2	0	0
1409109	-	G	0	0	0	1	0	0	0	0	0	0	0	0	0
1409108	-	A	0	1	5	4	6	0	0	0	1	1	1	0	0
1409107	-	G	0	0	1	1	1	1	0	0	0	0	0	0	0
1409105	-	G	0	0	0	1	0	0	0	0	0	0	0	0	0
1409104	-	A	0	0	3	2	3	0	0	0	0	2	1	0	0
1409103	-	A	0	0	1	2	0	0	0	0	0	0	0	0	0
1409102	-	A	0	0	1	2	0	0	0	0	1	0	0	1	0
1409101	-	U	0	0	1	3	1	0	0	0	1	0	0	0	0
1409100	-	U	0	0	2	1	0	0	0	0	0	0	0	0	1
1409098	-	G	0	0	1	0	1	0	0	0	0	0	0	0	0
1409097	-	C	2	0	5	6	7	0	0	0	0	4	1	0	1
1409096	-	A	0	0	2	1	1	0	0	0	1	0	0	1	0
1409094	-	G	0	0	0	0	0	0	0	0	0	0	0	0	1
1409093	-	U	0	0	2	0	0	0	0	0	0	0	0	0	0
1409092	-	A	0	0	0	0	0	0	0	0	1	0	0	0	0
1409091	-	U	0	0	1	1	0	0	0	0	0	0	0	0	0
1409088	-	U	0	0	0	1	0	0	0	0	0	0	0	0	0
1409087	-	U	0	0	0	1	0	0	0	0	0	0	0	0	0
1409085	-	G	0	0	0	1	0	0	0	0	0	0	0	0	0
1409084	-	U	0	1	0	0	0	0	0	0	0	0	0	0	0
1409083	-	A	113	32	25	102	17	37	40	9	29	23	23	75	48
1409082	-	A	1	0	0	5	0	0	2	0	4	1	0	2	2
1409081	-	U	0	0	0	0	0	0	0	0	0	0	0	1	0
1409080	-	A	0	0	0	0	0	0	1	0	0	0	0	0	0
1409078	-	G	0	0	0	0	0	0	0	0	0	0	0	1	0
1409075	-	A	0	0	0	0	0	0	0	1	0	0	0	0	0
1409073	-	U	0	0	0	0	0	0	0	0	0	0	0	1	1
1409072	-	A	0	0	0	0	0	0	1	0	1	0	0	0	0
1409071	-	A	0	0	0	0	0	0	3	0	0	0	0	0	0
1409070	-	G	0	0	0	0	0	0	0	0	1	0	0	0	0
1409069	-	C	0	0	0	0	0	0	0	0	0	0	0	1	0
1409068	-	A	0	0	0	1	0	0	0	0	0	0	0	0	0
1409066	-	A	0	0	0	0	0	0	0	0	0	0	0	1	0
1409063	-	G	0	0	1	0	0	0	0	0	0	0	0	0	0
1409062	-	A	0	0	1	0	1	0	0	0	0	0	0	1	0
1409061	-	A	1	0	0	0	0	1	0	0	0	1	0	0	0
1409059	-	G	0	0	0	0	0	0	0	0	0	0	1	1	0
1409058	-	A	0	0	1	3	2	0	0	0	1	0	0	0	1
1409057	-	A	0	0	0	1	0	0	0	0	0	0	0	1	1
1409056	-	U	0	0	0	0	0	0	1	0	0	0	0	0	0
1409055	-	U	0	0	1	0	0	0	0	0	1	0	0	0	0
1409054	-	U	0	0	0	0	0	0	0	0	0	0	0	0	2
1409053	-	U	1	0	0	1	1	0	0	0	0	0	0	0	0
1409052	-	A	0	0	0	1	0	0	1	0	1	0	0	0	1
1409051	-	G	0	0	0	6	0	1	0	0	0	1	2	2	1
1409050	-	U	0	0	1	3	4	0	0	0	0	0	0	0	2
1409049	-	C	0	0	0	0	3	0	0	0	2	0	0	0	0
1409047	-	U	0	0	0	0	0	0	0	2	0	0	0	0	0
1409045	-	G	0	0	0	4	3	0	0	0	2	2	1	1	0
1409044	-	A	0	0	1	1	0	0	0	0	0	0	0	1	0
1409043	-	G	0	0	0	0	0	0	1	1	0	0	1	0	0
1409040	-	U	0	0	1	0	0	0	0	0	0	0	0	0	0
1409036	-	G	0	0	2	0	1	0	0	0	0	0	0	0	0
1409035	-	A	0	0	1	0	0	0	0	1	1	0	0	0	3
1409034	-	U	1	0	0	5	0	0	0	0	1	0	0	0	0
1409033	-	U	0	0	0	0	0	0	0	1	0	0	0	0	0
1409030	-	G	1	0	0	0	0	0	0	0	1	0	0	0	0
1409028	-	A	0	0	1	0	0	0	0	0	0	0	1	0	0
1409026	-	C	0	0	2	0	0	0	0	0	0	0	0	0	0
1409011	-	U	0	0	0	1	0	1	0	0	0	0	0	1	0
1409010	-	G	1	0	0	0	0	0	2	0	0	1	0	0	0
1409009	-	G	2	0	1	1	3	0	2	0	0	0	1	0	3
1409008	-	U	0	0	0	0	0	0	0	0	0	0	1	0	0
1409007	-	U	1	0	0	0	0	0	0	0	0	0	0	0	0
1409006	-	U	0	0	0	0	1	0	0	0	0	1	0	0	0
1409005	-	A	0	0	0	0	0	0	0	0	1	2	0	0	0
1409004	-	A	0	1	0	0	0	0	0	0	0	0	0	0	0
1409003	-	C	0	0	0	3	0	0	0	0	0	0	0	0	1
1409002	-	G	0	0	0	0	0	0	0	0	0	1	1	0	0
1409001	-	C	0	0	0	0	0	1	0	0	0	0	1	0	0
1409000	-	U	0	0	0	0	0	0	0	0	0	0	1	0	0
1408998	-	A	1	0	0	0	0	0	0	0	0	0	0	0	0
1408995	-	A	0	0	0	0	0	0	0	0	0	0	0	1	0
1408989	-	U	1	0	0	0	0	0	0	0	0	0	0	2	0
1408988	-	C	0	0	0	0	0	0	1	0	0	0	0	0	0
1408986	-	G	1	0	0	0	0	0	2	0	0	0	0	0	0
1408985	-	C	0	0	0	1	0	0	0	0	0	1	0	0	0
1408983	-	U	0	1	0	0	0	0	0	0	0	0	0	0	0
1408982	-	U	0	0	0	0	0	0	0	0	0	0	0	0	1
1408981	-	A	1	0	0	2	0	0	0	0	0	0	0	0	0
1408980	-	U	0	0	0	1	0	0	0	0	0	0	0	0	0
1408979	-	C	1	0	0	0	0	0	0	0	1	0	0	0	1
1408978	-	G	0	1	0	1	1	0	0	0	0	0	0	0	1
1408977	-	A	0	0	0	0	0	0	0	0	1	0	0	0	0
1408976	-	A	0	0	0	0	0	1	0	0	0	0	0	0	0
1408975	-	G	0	0	0	0	1	0	0	0	0	0	0	0	0
1408974	-	U	0	0	0	0	0	1	0	0	0	0	1	1	1
1408972	-	G	0	0	0	3	0	0	0	0	0	0	0	1	0
1408971	-	A	0	0	0	0	1	0	0	0	0	0	1	1	2
1408970	-	A	0	0	0	0	0	0	0	0	0	0	0	1	0
1408964	-	A	0	0	0	0	0	1	0	0	0	0	0	1	0
1408962	-	A	1	0	0	2	0	0	0	0	1	0	0	0	0
1408961	-	U	0	0	0	1	0	0	1	0	0	0	0	0	0
1408952	-	C	0	0	0	1	0	0	0	0	0	0	0	0	1
1408951	-	G	0	0	0	0	0	0	0	0	1	0	0	0	0
1408948	-	C	0	1	0	2	0	0	0	0	0	0	0	0	0
1408947	-	A	0	0	0	1	0	0	0	0	0	0	0	0	1
1408946	-	U	0	1	0	0	0	0	0	0	0	0	0	0	0
1408944	-	U	0	0	0	0	0	1	0	0	0	0	0	0	0
1408943	-	U	1	0	0	0	0	1	0	0	0	0	0	0	0
1408941	-	C	0	1	0	0	0	1	0	1	0	0	0	0	0
1408937	-	A	0	0	1	0	0	1	0	0	0	0	0	0	0
1408936	-	A	0	0	0	0	0	0	0	0	0	0	0	1	2
1408934	-	U	2	0	0	4	0	0	1	1	0	0	0	1	0
1408933	-	A	0	1	0	1	1	0	0	0	1	0	0	1	0
1408931	-	C	2	1	0	0	0	0	0	0	0	0	0	1	0
1408924	-	G	0	0	0	0	0	0	0	0	0	0	0	0	1
1408919	-	C	0	0	0	2	5	1	0	1	0	0	1	0	0
1408918	-	A	0	0	0	2	0	0	0	0	2	0	0	1	0
1408917	-	A	0	0	1	1	0	0	0	0	1	0	0	0	0
1408916	-	A	1	1	0	1	0	0	0	0	0	1	0	0	1
1408915	-	U	1	0	0	1	0	0	0	0	0	0	0	0	0
1408914	-	C	0	0	0	0	1	0	0	0	1	0	2	0	0
1408913	-	A	0	0	0	1	0	0	0	0	1	0	0	0	0
1408912	-	U	1	0	0	0	0	0	0	0	0	0	0	0	1
1408911	-	U	0	0	0	2	0	0	0	0	0	0	0	0	0
1408910	-	A	1	0	3	4	0	0	0	0	0	1	0	0	2
1408909	-	G	0	0	0	1	1	0	0	0	0	0	1	0	2
1408908	-	A	0	0	1	1	7	0	0	0	0	2	1	0	2
1408907	-	A	0	0	0	0	1	0	1	0	0	0	1	0	0
1408906	-	G	0	0	0	0	1	0	0	0	0	0	0	0	0
1408905	-	A	0	0	0	2	0	0	0	0	0	0	1	0	0
1408904	-	A	0	0	0	1	0	0	0	0	0	0	0	0	0
1408902	-	G	1	0	0	0	0	0	0	0	0	1	0	0	0
1408901	-	U	2	2	0	0	0	1	1	0	1	0	2	3	0
1408900	-	C	0	0	0	2	1	0	0	0	0	0	0	0	0
1408899	-	A	0	1	0	0	0	0	0	0	0	0	0	0	0
1408892	-	U	0	0	0	0	0	0	0	0	0	0	0	1	1
1408888	-	U	0	0	0	0	0	0	0	0	0	0	0	1	0
1408886	-	U	0	0	0	1	0	0	0	0	0	0	0	0	0
1408885	-	G	0	0	0	0	0	0	0	0	0	0	0	1	0
1408882	-	G	0	0	0	0	1	0	0	0	0	0	0	0	0
1408881	-	U	0	0	0	2	0	1	1	1	0	0	0	0	0
1408880	-	A	0	1	0	0	0	0	0	0	0	0	0	0	0
1408879	-	G	0	0	0	1	0	0	0	0	0	0	0	0	0
1408874	-	A	0	0	0	1	0	0	0	0	0	0	0	0	0
1408870	-	G	1	0	0	0	1	0	0	0	0	0	0	0	0
1408867	-	C	0	0	0	0	0	0	0	0	0	1	0	0	0
