# Supplementary material for: Transcriptome-Wide Analyses of 5′-Ends in RNase J Mutants of a Gram-Positive Pathogen Reveal a Role in RNA Maturation, Regulation and Degradation
Source: PLoS Genet. 2014 Feb 27;10(2):e1004207. doi: 10.1371/journal.pgen.1004207 (PMC3937233; doi:10.1371/journal.pgen.1004207)
Supplement: Table S6 — The full data-set of the SA1279-rnpB operon, from which the highlights are shown in Figure 5. (XLS) [file pgen.1004207.s008.xls]

## Sheet: Sheet1
Table S6, Sa1279 and rnpB genes:			Biological replicate 1						Biological replicate 2									Percentages, biological replicate 1						Percentages, biological replicate 2									Combined percentages from the two bioreplicates
Position	Strand	Base	WT	ΔY	ΔJ1	ΔJ2	ΔJ1ΔJ2	ΔcshA	WT	ΔY	ΔJ1	ΔJ2	ΔJ1ΔJ2	ΔcshA	J1AGA			WT	ΔY	ΔJ1	ΔJ2	ΔJ1ΔJ2	ΔcshA	WT	ΔY	ΔJ1	ΔJ2	ΔJ1ΔJ2	ΔcshA	J1AGA	Pos. in transcript	5' base	WT	ΔY	ΔJ1	ΔJ2	ΔJ1ΔJ2	ΔcshA	J1AGA
1484655	-	A	437	195	336	1577	318	207	145	59	265	239	231	77	324			48.234	46.0993	53.1646	66.0939	44.9788	55.3476	32.294	25.1064	40.2124	44.2593	40.885	13.438	41.6988	1	A	40.264	35.6028	46.6885	55.1766	42.9319	34.3928	41.6988
1484654	-	U	1	0	3	11	0	0	0	0	0	1	0	0	3			0.110375	0	0.474684	0.461023	0	0	0	0	0	0.185185	0	0	0.3861	2	U	0.0551876	0	0.237342	0.323104	0	0	0.3861
1484653	-	U	2	0	2	8	2	0	0	0	1	0	0	0	0			0.220751	0	0.316456	0.335289	0.282885	0	0	0	0.151745	0	0	0	0	3	U	0.110375	0	0.2341	0.167645	0.141443	0	0
1484652	-	G	1	3	0	7	0	0	0	0	0	0	0	0	1			0.110375	0.70922	0	0.293378	0	0	0	0	0	0	0	0	0.1287	4	G	0.0551876	0.35461	0	0.146689	0	0	0.1287
1484651	-	U	0	0	0	0	0	0	0	1	0	0	0	0	0			0	0	0	0	0	0	0	0.425532	0	0	0	0	0	5	U	0	0.212766	0	0	0	0	0
1484650	-	G	0	0	3	3	0	0	0	0	2	0	0	0	0			0	0	0.474684	0.125733	0	0	0	0	0.30349	0	0	0	0	6	G	0	0	0.389087	0.0628667	0	0	0
1484649	-	A	0	0	0	1	0	0	0	0	0	1	0	0	0			0	0	0	0.0419111	0	0	0	0	0	0.185185	0	0	0	7	A	0	0	0	0.113548	0	0	0
1484648	-	C	0	0	0	2	0	0	0	0	0	0	0	0	0			0	0	0	0.0838223	0	0	0	0	0	0	0	0	0	8	C	0	0	0	0.0419111	0	0	0
1484647	-	G	0	0	2	0	1	0	0	0	0	0	0	0	0			0	0	0.316456	0	0.141443	0	0	0	0	0	0	0	0	9	G	0	0	0.158228	0	0.0707214	0	0
1484646	-	U	0	0	0	2	0	0	0	0	0	0	0	0	0			0	0	0	0.0838223	0	0	0	0	0	0	0	0	0	10	U	0	0	0	0.0419111	0	0	0
1484644	-	C	0	0	1	0	0	0	0	0	0	0	0	1	0			0	0	0.158228	0	0	0	0	0	0	0	0	0.17452	0	12	C	0	0	0.0791139	0	0	0.08726	0
1484643	-	G	0	0	0	0	0	0	0	0	0	0	0	0	1			0	0	0	0	0	0	0	0	0	0	0	0	0.1287	13	G	0	0	0	0	0	0	0.1287
1484642	-	A	0	0	2	5	0	0	0	0	0	1	1	0	1			0	0	0.316456	0.209556	0	0	0	0	0	0.185185	0.176991	0	0.1287	14	A	0	0	0.158228	0.19737	0.0884956	0	0.1287
1484640	-	G	0	0	2	1	0	0	0	0	0	0	0	0	0			0	0	0.316456	0.0419111	0	0	0	0	0	0	0	0	0	16	G	0	0	0.158228	0.0209556	0	0	0
1484639	-	A	0	0	0	1	0	0	0	0	1	0	0	0	1			0	0	0	0.0419111	0	0	0	0	0.151745	0	0	0	0.1287	17	A	0	0	0.0758725	0.0209556	0	0	0.1287
1484638	-	A	0	0	1	0	0	0	0	0	0	0	0	0	0			0	0	0.158228	0	0	0	0	0	0	0	0	0	0	18	A	0	0	0.0791139	0	0	0	0
1484636	-	U	0	0	0	0	0	0	0	0	0	0	0	0	1			0	0	0	0	0	0	0	0	0	0	0	0	0.1287	20	U	0	0	0	0	0	0	0.1287
1484634	-	A	1	0	0	1	0	0	0	0	0	0	0	0	1			0.110375	0	0	0.0419111	0	0	0	0	0	0	0	0	0.1287	22	A	0.0551876	0	0	0.0209556	0	0	0.1287
1484631	-	G	0	0	1	0	1	0	0	0	0	0	0	0	0			0	0	0.158228	0	0.141443	0	0	0	0	0	0	0	0	25	G	0	0	0.0791139	0	0.0707214	0	0
1484630	-	C	0	1	0	0	1	0	0	0	0	0	0	0	0			0	0.236407	0	0	0.141443	0	0	0	0	0	0	0	0	26	C	0	0.118203	0	0	0.0707214	0	0
1484626	-	C	0	0	1	0	0	0	0	0	0	0	0	0	0			0	0	0.158228	0	0	0	0	0	0	0	0	0	0	30	C	0	0	0.0791139	0	0	0	0
1484624	-	U	0	0	0	0	1	0	0	0	0	0	0	0	0			0	0	0	0	0.141443	0	0	0	0	0	0	0	0	32	U	0	0	0	0	0.0707214	0	0
1484623	-	C	0	0	0	0	0	1	0	0	0	0	0	0	0			0	0	0	0	0	0.26738	0	0	0	0	0	0	0	33	C	0	0	0	0	0	0.13369	0
1484617	-	C	1	0	0	2	0	0	0	0	0	0	0	0	0			0.110375	0	0	0.0838223	0	0	0	0	0	0	0	0	0	39	C	0.0551876	0	0	0.0419111	0	0	0
1484614	-	A	0	0	0	1	0	0	0	0	0	0	0	0	0			0	0	0	0.0419111	0	0	0	0	0	0	0	0	0	42	A	0	0	0	0.0209556	0	0	0
1484605	-	U	0	0	1	0	0	0	0	0	0	0	0	0	0			0	0	0.158228	0	0	0	0	0	0	0	0	0	0	51	U	0	0	0.0791139	0	0	0	0
1484603	-	A	0	0	2	1	0	0	0	0	2	0	0	0	1			0	0	0.316456	0.0419111	0	0	0	0	0.30349	0	0	0	0.1287	53	A	0	0	0.309973	0.0209556	0	0	0.1287
1484602	-	A	0	0	0	2	0	0	0	0	0	0	0	0	0			0	0	0	0.0838223	0	0	0	0	0	0	0	0	0	54	A	0	0	0	0.0419111	0	0	0
1484601	-	G	0	0	0	2	0	0	0	0	0	0	0	0	0			0	0	0	0.0838223	0	0	0	0	0	0	0	0	0	55	G	0	0	0	0.0419111	0	0	0
1484596	-	A	0	0	0	7	0	0	0	0	0	0	0	0	0			0	0	0	0.293378	0	0	0	0	0	0	0	0	0	60	A	0	0	0	0.146689	0	0	0
1484595	-	A	0	0	0	0	0	0	0	0	0	0	0	0	0			0	0	0	0	0	0	0	0	0	0	0	0	0	61	A	0	0	0	0	0	0	0
1484593	-	U	1	0	0	3	1	0	0	0	1	0	0	0	1			0.110375	0	0	0.125733	0.141443	0	0	0	0.151745	0	0	0	0.1287	63	U	0.0551876	0	0.0758725	0.0628667	0.0707214	0	0.1287
1484590	-	C	0	0	1	3	1	0	0	0	0	0	0	0	0			0	0	0.158228	0.125733	0.141443	0	0	0	0	0	0	0	0	66	C	0	0	0.0791139	0.0628667	0.0707214	0	0
1484588	-	A	0	0	1	1	0	0	0	0	0	0	1	2	0			0	0	0.158228	0.0419111	0	0	0	0	0	0	0.176991	0.34904	0	68	A	0	0	0.0791139	0.0209556	0.0884956	0.17452	0
1484587	-	A	0	0	0	1	0	0	0	1	0	0	0	0	0			0	0	0	0.0419111	0	0	0	0.425532	0	0	0	0	0	69	A	0	0.212766	0	0.0209556	0	0	0
1484584	-	A	0	0	0	2	0	1	0	0	1	0	0	0	3			0	0	0	0.0838223	0	0.26738	0	0	0.151745	0	0	0	0.3861	72	A	0	0	0.0758725	0.0419111	0	0.13369	0.3861
1484582	-	G	0	0	1	0	0	0	0	0	0	0	0	0	0			0	0	0.158228	0	0	0	0	0	0	0	0	0	0	74	G	0	0	0.0791139	0	0	0	0
1484581	-	U	0	0	0	0	0	1	0	0	0	0	0	0	0			0	0	0	0	0	0.26738	0	0	0	0	0	0	0	75	U	0	0	0	0	0	0.13369	0
1484579	-	G	0	0	0	2	0	0	0	0	1	0	0	0	0			0	0	0	0.0838223	0	0	0	0	0.151745	0	0	0	0	77	G	0	0	0.0758725	0.0419111	0	0	0
1484578	-	A	0	0	1	2	0	0	0	0	0	0	0	0	0			0	0	0.158228	0.0838223	0	0	0	0	0	0	0	0	0	78	A	0	0	0.0791139	0.0419111	0	0	0
1484577	-	A	0	0	0	3	0	0	0	0	0	0	0	0	1			0	0	0	0.125733	0	0	0	0	0	0	0	0	0.1287	79	A	0	0	0	0.0628667	0	0	0.1287
1484576	-	A	0	0	0	1	0	0	0	0	0	0	0	0	1			0	0	0	0.0419111	0	0	0	0	0	0	0	0	0.1287	80	A	0	0	0	0.0209556	0	0	0.1287
1484575	-	A	0	0	0	1	0	0	0	0	0	0	0	0	0			0	0	0	0.0419111	0	0	0	0	0	0	0	0	0	81	A	0	0	0	0.0209556	0	0	0
1484574	-	A	0	0	0	1	0	0	0	0	0	0	0	0	0			0	0	0	0.0419111	0	0	0	0	0	0	0	0	0	82	A	0	0	0	0.0209556	0	0	0
1484560	-	C	0	0	0	1	0	0	0	0	0	0	0	1	0			0	0	0	0.0419111	0	0	0	0	0	0	0	0.17452	0	96	C	0	0	0	0.0209556	0	0.08726	0
1484559	-	A	0	0	0	1	0	0	0	0	0	0	0	0	0			0	0	0	0.0419111	0	0	0	0	0	0	0	0	0	97	A	0	0	0	0.0209556	0	0	0
1484556	-	G	0	0	0	0	1	0	0	0	0	0	0	0	0			0	0	0	0	0.141443	0	0	0	0	0	0	0	0	100	G	0	0	0	0	0.0707214	0	0
1484552	-	U	0	0	0	1	0	0	0	0	0	0	0	0	0			0	0	0	0.0419111	0	0	0	0	0	0	0	0	0	104	U	0	0	0	0.0209556	0	0	0
1484549	-	U	0	0	2	0	2	0	0	0	1	1	0	0	1			0	0	0.316456	0	0.282885	0	0	0	0.151745	0.185185	0	0	0.1287	107	U	0	0	0.2341	0.0925926	0.141443	0	0.1287
1484548	-	C	0	0	3	0	0	0	0	0	0	0	2	0	0			0	0	0.474684	0	0	0	0	0	0	0	0.353982	0	0	108	C	0	0	0.237342	0	0.176991	0	0
1484545	-	C	0	0	2	0	0	0	0	0	2	0	0	0	0			0	0	0.316456	0	0	0	0	0	0.30349	0	0	0	0	111	C	0	0	0.309973	0	0	0	0
1484543	-	A	0	0	2	1	0	0	0	0	0	0	0	0	0			0	0	0.316456	0.0419111	0	0	0	0	0	0	0	0	0	113	A	0	0	0.158228	0.0209556	0	0	0
1484539	-	A	0	0	1	1	1	0	0	0	0	0	0	0	0			0	0	0.158228	0.0419111	0.141443	0	0	0	0	0	0	0	0	117	A	0	0	0.0791139	0.0209556	0.0707214	0	0
1484538	-	U	0	0	0	0	0	0	0	0	0	1	0	0	0			0	0	0	0	0	0	0	0	0	0.185185	0	0	0	118	U	0	0	0	0.0925926	0	0	0
1484536	-	U	0	0	1	3	0	0	0	0	1	0	0	0	0			0	0	0.158228	0.125733	0	0	0	0	0.151745	0	0	0	0	120	U	0	0	0.154986	0.0628667	0	0	0
1484534	-	U	0	0	0	0	0	0	0	0	2	0	0	0	0			0	0	0	0	0	0	0	0	0.30349	0	0	0	0	122	U	0	0	0.151745	0	0	0	0
1484533	-	A	0	0	0	2	0	0	0	0	2	0	0	0	1			0	0	0	0.0838223	0	0	0	0	0.30349	0	0	0	0.1287	123	A	0	0	0.151745	0.0419111	0	0	0.1287
1484532	-	U	0	0	0	0	0	0	0	0	0	0	0	0	0			0	0	0	0	0	0	0	0	0	0	0	0	0	124	U	0	0	0	0	0	0	0
1484531	-	G	0	0	0	0	0	0	0	0	0	0	1	0	1			0	0	0	0	0	0	0	0	0	0	0.176991	0	0.1287	125	G	0	0	0	0	0.0884956	0	0.1287
1484530	-	A	1	0	1	0	0	0	0	0	0	1	0	0	0			0.110375	0	0.158228	0	0	0	0	0	0	0.185185	0	0	0	126	A	0.0551876	0	0.0791139	0.0925926	0	0	0
1484528	-	A	0	0	0	0	0	0	0	0	0	0	0	0	1			0	0	0	0	0	0	0	0	0	0	0	0	0.1287	128	A	0	0	0	0	0	0	0.1287
1484525	-	G	0	0	0	1	0	0	0	0	0	0	0	0	0			0	0	0	0.0419111	0	0	0	0	0	0	0	0	0	131	G	0	0	0	0.0209556	0	0	0
1484524	-	A	0	1	6	4	1	0	0	0	4	4	2	0	4			0	0.236407	0.949367	0.167645	0.141443	0	0	0	0.60698	0.740741	0.353982	0	0.514801	132	A	0	0.118203	0.778174	0.454193	0.247713	0	0.514801
1484523	-	U	0	0	1	0	0	0	0	0	1	0	1	0	0			0	0	0.158228	0	0	0	0	0	0.151745	0	0.176991	0	0	133	U	0	0	0.154986	0	0.0884956	0	0
1484519	-	G	0	0	0	2	0	0	1	0	1	0	2	0	5			0	0	0	0.0838223	0	0	0.222717	0	0.151745	0	0.353982	0	0.643501	137	G	0.111359	0	0.0758725	0.0419111	0.176991	0	0.643501
1484518	-	A	0	0	5	4	3	0	0	0	2	0	4	0	7			0	0	0.791139	0.167645	0.424328	0	0	0	0.30349	0	0.707965	0	0.900901	138	A	0	0	0.547315	0.0838223	0.566146	0	0.900901
1484517	-	A	0	0	2	0	1	0	0	0	0	0	2	0	4			0	0	0.316456	0	0.141443	0	0	0	0	0	0.353982	0	0.514801	139	A	0	0	0.158228	0	0.247713	0	0.514801
1484516	-	A	0	0	3	2	1	0	0	0	0	0	1	0	1			0	0	0.474684	0.0838223	0.141443	0	0	0	0	0	0.176991	0	0.1287	140	A	0	0	0.237342	0.0419111	0.159217	0	0.1287
1484515	-	A	0	0	0	1	0	0	0	0	0	2	0	0	0			0	0	0	0.0419111	0	0	0	0	0	0.37037	0	0	0	141	A	0	0	0	0.206141	0	0	0
1484514	-	A	0	0	0	0	0	0	0	0	0	0	0	1	1			0	0	0	0	0	0	0	0	0	0	0	0.17452	0.1287	142	A	0	0	0	0	0	0.08726	0.1287
1484513	-	A	0	0	1	3	1	0	0	0	1	0	2	0	1			0	0	0.158228	0.125733	0.141443	0	0	0	0.151745	0	0.353982	0	0.1287	143	A	0	0	0.154986	0.0628667	0.247713	0	0.1287
1484512	-	C	0	0	0	1	0	0	0	0	0	1	0	0	0			0	0	0	0.0419111	0	0	0	0	0	0.185185	0	0	0	144	C	0	0	0	0.113548	0	0	0
1484511	-	G	0	0	0	0	0	0	1	0	0	0	0	0	0			0	0	0	0	0	0	0.222717	0	0	0	0	0	0	145	G	0.111359	0	0	0	0	0	0
1484510	-	A	1	0	7	19	12	1	0	0	8	8	4	0	4			0.110375	0	1.10759	0.796312	1.69731	0.26738	0	0	1.21396	1.48148	0.707965	0	0.514801	146	A	0.0551876	0	1.16078	1.1389	1.20264	0.13369	0.514801
1484509	-	U	0	0	0	0	1	0	2	0	0	0	0	0	2			0	0	0	0	0.141443	0	0.445434	0	0	0	0	0	0.2574	147	U	0.222717	0	0	0	0.0707214	0	0.2574
1484496	-	U	0	0	0	0	0	0	0	0	0	0	0	0	1			0	0	0	0	0	0	0	0	0	0	0	0	0.1287	160	U	0	0	0	0	0	0	0.1287
1484495	-	A	0	0	0	0	0	0	0	0	1	0	0	0	0			0	0	0	0	0	0	0	0	0.151745	0	0	0	0	161	A	0	0	0.0758725	0	0	0	0
1484494	-	G	0	0	0	0	0	0	1	0	0	1	0	0	0			0	0	0	0	0	0	0.222717	0	0	0.185185	0	0	0	162	G	0.111359	0	0	0.0925926	0	0	0
1484493	-	A	0	0	0	1	0	0	0	0	0	0	0	0	1			0	0	0	0.0419111	0	0	0	0	0	0	0	0	0.1287	163	A	0	0	0	0.0209556	0	0	0.1287
1484492	-	A	1	0	0	0	0	0	0	0	0	0	0	0	0			0.110375	0	0	0	0	0	0	0	0	0	0	0	0	164	A	0.0551876	0	0	0	0	0	0
1484488	-	A	0	0	0	0	0	0	0	0	1	0	0	0	0			0	0	0	0	0	0	0	0	0.151745	0	0	0	0	168	A	0	0	0.0758725	0	0	0	0
1484485	-	A	0	0	0	1	0	0	0	0	0	0	0	0	0			0	0	0	0.0419111	0	0	0	0	0	0	0	0	0	171	A	0	0	0	0.0209556	0	0	0
1484483	-	G	0	0	0	1	0	0	0	0	0	0	0	0	0			0	0	0	0.0419111	0	0	0	0	0	0	0	0	0	173	G	0	0	0	0.0209556	0	0	0
1484482	-	U	1	0	0	1	0	0	0	0	0	0	0	0	2			0.110375	0	0	0.0419111	0	0	0	0	0	0	0	0	0.2574	174	U	0.0551876	0	0	0.0209556	0	0	0.2574
1484481	-	A	0	0	0	0	0	0	0	0	0	0	0	0	0			0	0	0	0	0	0	0	0	0	0	0	0	0	175	A	0	0	0	0	0	0	0
1484475	-	A	0	0	0	0	0	2	0	0	0	0	0	0	0			0	0	0	0	0	0.534759	0	0	0	0	0	0	0	181	A	0	0	0	0	0	0.26738	0
1484470	-	U	0	0	0	0	0	0	0	0	0	0	0	0	0			0	0	0	0	0	0	0	0	0	0	0	0	0	186	U	0	0	0	0	0	0	0
1484469	-	A	0	0	0	1	0	0	0	0	0	0	0	0	0			0	0	0	0.0419111	0	0	0	0	0	0	0	0	0	187	A	0	0	0	0.0209556	0	0	0
1484468	-	G	0	0	0	4	0	0	0	0	0	0	0	0	0			0	0	0	0.167645	0	0	0	0	0	0	0	0	0	188	G	0	0	0	0.0838223	0	0	0
1484467	-	A	0	0	0	0	0	1	0	0	0	0	0	0	0			0	0	0	0	0	0.26738	0	0	0	0	0	0	0	189	A	0	0	0	0	0	0.13369	0
1484465	-	G	0	0	0	2	0	0	0	0	0	0	0	0	0			0	0	0	0.0838223	0	0	0	0	0	0	0	0	0	191	G	0	0	0	0.0419111	0	0	0
1484464	-	A	0	0	1	0	1	0	0	0	0	1	0	0	0			0	0	0.158228	0	0.141443	0	0	0	0	0.185185	0	0	0	192	A	0	0	0.0791139	0.0925926	0.0707214	0	0
1484463	-	C	1	0	0	1	0	0	0	0	0	0	1	0	0			0.110375	0	0	0.0419111	0	0	0	0	0	0	0.176991	0	0	193	C	0.0551876	0	0	0.0209556	0.0884956	0	0
1484462	-	A	0	0	0	1	0	0	0	0	0	0	0	0	1			0	0	0	0.0419111	0	0	0	0	0	0	0	0	0.1287	194	A	0	0	0	0.0209556	0	0	0.1287
1484461	-	U	0	0	0	1	0	0	0	0	0	0	0	0	1			0	0	0	0.0419111	0	0	0	0	0	0	0	0	0.1287	195	U	0	0	0	0.0209556	0	0	0.1287
1484460	-	U	0	0	0	2	0	0	0	0	0	0	0	0	0			0	0	0	0.0838223	0	0	0	0	0	0	0	0	0	196	U	0	0	0	0.0419111	0	0	0
1484457	-	U	0	0	0	1	0	1	0	1	0	0	0	0	0			0	0	0	0.0419111	0	0.26738	0	0.425532	0	0	0	0	0	199	U	0	0.212766	0	0.0209556	0	0.13369	0
1484452	-	A	0	0	0	1	1	0	0	0	1	0	0	0	0			0	0	0	0.0419111	0.141443	0	0	0	0.151745	0	0	0	0	204	A	0	0	0.0758725	0.0209556	0.0707214	0	0
1484449	-	A	0	0	0	0	1	0	0	0	0	0	0	0	0			0	0	0	0	0.141443	0	0	0	0	0	0	0	0	207	A	0	0	0	0	0.0707214	0	0
1484447	-	C	0	0	1	2	0	0	0	0	0	1	0	0	0			0	0	0.158228	0.0838223	0	0	0	0	0	0.185185	0	0	0	209	C	0	0	0.0791139	0.134504	0	0	0
1484446	-	A	0	0	1	0	1	0	0	0	0	0	0	0	0			0	0	0.158228	0	0.141443	0	0	0	0	0	0	0	0	210	A	0	0	0.0791139	0	0.0707214	0	0
1484441	-	A	0	0	0	1	0	0	0	0	0	0	0	0	0			0	0	0	0.0419111	0	0	0	0	0	0	0	0	0	215	A	0	0	0	0.0209556	0	0	0
1484436	-	C	1	0	0	0	0	0	0	0	0	0	0	0	0			0.110375	0	0	0	0	0	0	0	0	0	0	0	0	220	C	0.0551876	0	0	0	0	0	0
1484434	-	A	0	0	0	0	0	0	0	0	1	0	0	0	0			0	0	0	0	0	0	0	0	0.151745	0	0	0	0	222	A	0	0	0.0758725	0	0	0	0
1484433	-	U	0	0	0	2	0	0	0	0	0	0	0	0	0			0	0	0	0.0838223	0	0	0	0	0	0	0	0	0	223	U	0	0	0	0.0419111	0	0	0
1484431	-	U	1	0	0	0	1	0	0	0	0	0	0	0	0			0.110375	0	0	0	0.141443	0	0	0	0	0	0	0	0	225	U	0.0551876	0	0	0	0.0707214	0	0
1484429	-	A	0	0	1	1	0	0	0	0	0	0	0	0	0			0	0	0.158228	0.0419111	0	0	0	0	0	0	0	0	0	227	A	0	0	0.0791139	0.0209556	0	0	0
1484427	-	U	0	0	1	0	0	0	0	0	0	0	0	0	0			0	0	0.158228	0	0	0	0	0	0	0	0	0	0	229	U	0	0	0.0791139	0	0	0	0
1484415	-	A	0	0	0	1	0	0	0	0	0	0	0	0	0			0	0	0	0.0419111	0	0	0	0	0	0	0	0	0	241	A	0	0	0	0.0209556	0	0	0
1484408	-	U	0	0	0	0	1	0	0	0	0	0	0	0	0			0	0	0	0	0.141443	0	0	0	0	0	0	0	0	248	U	0	0	0	0	0.0707214	0	0
1484407	-	C	0	0	0	0	0	0	1	0	0	0	0	0	0			0	0	0	0	0	0	0.222717	0	0	0	0	0	0	249	C	0.111359	0	0	0	0	0	0
1484406	-	A	0	0	0	0	1	0	0	0	0	0	0	0	0			0	0	0	0	0.141443	0	0	0	0	0	0	0	0	250	A	0	0	0	0	0.0707214	0	0
1484403	-	A	0	0	0	1	0	0	0	0	0	0	0	0	0			0	0	0	0.0419111	0	0	0	0	0	0	0	0	0	253	A	0	0	0	0.0209556	0	0	0
1484401	-	A	0	0	0	0	0	0	0	0	0	0	0	0	1			0	0	0	0	0	0	0	0	0	0	0	0	0.1287	255	A	0	0	0	0	0	0	0.1287
1484400	-	G	0	0	0	1	0	0	0	0	1	0	0	0	0			0	0	0	0.0419111	0	0	0	0	0.151745	0	0	0	0	256	G	0	0	0.0758725	0.0209556	0	0	0
1484397	-	U	0	0	0	1	0	0	0	0	0	0	0	0	0			0	0	0	0.0419111	0	0	0	0	0	0	0	0	0	259	U	0	0	0	0.0209556	0	0	0
1484396	-	C	0	0	1	0	0	0	0	0	0	0	0	0	0			0	0	0.158228	0	0	0	0	0	0	0	0	0	0	260	C	0	0	0.0791139	0	0	0	0
1484392	-	A	0	0	0	1	0	0	0	0	0	0	0	0	0			0	0	0	0.0419111	0	0	0	0	0	0	0	0	0	264	A	0	0	0	0.0209556	0	0	0
1484388	-	U	0	0	0	0	0	0	0	0	0	0	1	0	0			0	0	0	0	0	0	0	0	0	0	0.176991	0	0	268	U	0	0	0	0	0.0884956	0	0
1484386	-	A	0	0	0	0	0	0	0	0	1	0	0	0	1			0	0	0	0	0	0	0	0	0.151745	0	0	0	0.1287	270	A	0	0	0.0758725	0	0	0	0.1287
1484383	-	A	0	1	0	0	0	0	0	0	0	0	0	0	0			0	0.236407	0	0	0	0	0	0	0	0	0	0	0	273	A	0	0.118203	0	0	0	0	0
1484380	-	A	0	0	0	3	1	0	0	0	0	0	1	0	0			0	0	0	0.125733	0.141443	0	0	0	0	0	0.176991	0	0	276	A	0	0	0	0.0628667	0.159217	0	0
1484377	-	U	1	0	0	1	0	0	0	0	0	0	0	0	0			0.110375	0	0	0.0419111	0	0	0	0	0	0	0	0	0	279	U	0.0551876	0	0	0.0209556	0	0	0
1484376	-	A	0	0	0	1	0	0	0	0	0	0	0	0	0			0	0	0	0.0419111	0	0	0	0	0	0	0	0	0	280	A	0	0	0	0.0209556	0	0	0
1484374	-	A	0	0	0	0	0	0	0	0	1	0	0	0	1			0	0	0	0	0	0	0	0	0.151745	0	0	0	0.1287	282	A	0	0	0.0758725	0	0	0	0.1287
1484373	-	A	0	0	0	3	1	0	0	0	0	0	0	0	0			0	0	0	0.125733	0.141443	0	0	0	0	0	0	0	0	283	A	0	0	0	0.0628667	0.0707214	0	0
1484372	-	G	0	0	0	1	0	0	0	0	0	0	0	0	0			0	0	0	0.0419111	0	0	0	0	0	0	0	0	0	284	G	0	0	0	0.0209556	0	0	0
1484371	-	A	0	0	1	2	1	0	0	0	0	0	0	0	0			0	0	0.158228	0.0838223	0.141443	0	0	0	0	0	0	0	0	285	A	0	0	0.0791139	0.0419111	0.0707214	0	0
1484370	-	A	0	0	0	0	2	0	0	0	0	0	1	0	0			0	0	0	0	0.282885	0	0	0	0	0	0.176991	0	0	286	A	0	0	0	0	0.229938	0	0
1484367	-	A	0	0	1	0	0	0	0	0	0	0	0	0	0			0	0	0.158228	0	0	0	0	0	0	0	0	0	0	289	A	0	0	0.0791139	0	0	0	0
1484365	-	G	0	0	1	1	1	0	0	0	1	0	0	0	0			0	0	0.158228	0.0419111	0.141443	0	0	0	0.151745	0	0	0	0	291	G	0	0	0.154986	0.0209556	0.0707214	0	0
1484364	-	A	0	0	1	0	0	0	0	0	0	0	0	0	0			0	0	0.158228	0	0	0	0	0	0	0	0	0	0	292	A	0	0	0.0791139	0	0	0	0
1484357	-	G	0	0	0	0	0	0	0	0	2	0	0	0	0			0	0	0	0	0	0	0	0	0.30349	0	0	0	0	299	G	0	0	0.151745	0	0	0	0
1484309	-	A	0	0	0	0	0	0	0	0	0	0	1	0	0			0	0	0	0	0	0	0	0	0	0	0.176991	0	0	347	A	0	0	0	0	0.0884956	0	0
1484306	-	A	0	0	0	0	0	0	0	0	1	0	1	0	0			0	0	0	0	0	0	0	0	0.151745	0	0.176991	0	0	350	A	0	0	0.0758725	0	0.0884956	0	0
1484302	-	C	0	0	0	1	0	0	0	0	0	0	0	0	0			0	0	0	0.0419111	0	0	0	0	0	0	0	0	0	354	C	0	0	0	0.0209556	0	0	0
1484290	-	C	0	0	0	1	0	0	0	0	0	0	0	0	0			0	0	0	0.0419111	0	0	0	0	0	0	0	0	0	366	C	0	0	0	0.0209556	0	0	0
1484289	-	A	0	0	0	0	0	0	0	0	0	0	0	0	1			0	0	0	0	0	0	0	0	0	0	0	0	0.1287	367	A	0	0	0	0	0	0	0.1287
1484287	-	A	0	0	0	0	0	0	0	0	0	0	0	1	0			0	0	0	0	0	0	0	0	0	0	0	0.17452	0	369	A	0	0	0	0	0	0.08726	0
1484286	-	U	0	0	0	0	0	0	0	0	1	0	0	0	0			0	0	0	0	0	0	0	0	0.151745	0	0	0	0	370	U	0	0	0.0758725	0	0	0	0
1484281	-	U	0	0	0	0	0	0	0	0	0	0	1	0	0			0	0	0	0	0	0	0	0	0	0	0.176991	0	0	375	U	0	0	0	0	0.0884956	0	0
1484280	-	A	0	0	0	0	0	0	0	0	0	0	0	0	1			0	0	0	0	0	0	0	0	0	0	0	0	0.1287	376	A	0	0	0	0	0	0	0.1287
1484268	-	A	0	0	0	0	0	0	0	0	1	0	0	0	0			0	0	0	0	0	0	0	0	0.151745	0	0	0	0	388	A	0	0	0.0758725	0	0	0	0
1484267	-	C	0	0	0	1	0	0	0	0	0	0	0	0	0			0	0	0	0.0419111	0	0	0	0	0	0	0	0	0	389	C	0	0	0	0.0209556	0	0	0
1484265	-	U	0	0	1	1	0	0	0	0	1	0	1	0	2			0	0	0.158228	0.0419111	0	0	0	0	0.151745	0	0.176991	0	0.2574	391	U	0	0	0.154986	0.0209556	0.0884956	0	0.2574
1484264	-	A	0	0	0	1	0	0	0	0	0	0	0	1	1			0	0	0	0.0419111	0	0	0	0	0	0	0	0.17452	0.1287	392	A	0	0	0	0.0209556	0	0.08726	0.1287
1484258	-	A	0	0	0	0	0	0	0	0	1	0	0	0	0			0	0	0	0	0	0	0	0	0.151745	0	0	0	0	398	A	0	0	0.0758725	0	0	0	0
1484257	-	A	0	0	0	1	0	0	0	0	0	0	0	0	0			0	0	0	0.0419111	0	0	0	0	0	0	0	0	0	399	A	0	0	0	0.0209556	0	0	0
1484256	-	C	0	0	0	0	0	0	0	0	0	1	0	0	0			0	0	0	0	0	0	0	0	0	0.185185	0	0	0	400	C	0	0	0	0.0925926	0	0	0
1484221	-	A	0	0	0	1	0	0	0	0	0	0	0	0	0			0	0	0	0.0419111	0	0	0	0	0	0	0	0	0	435	A	0	0	0	0.0209556	0	0	0
1484209	-	A	0	0	0	0	0	0	0	0	1	0	0	0	0			0	0	0	0	0	0	0	0	0.151745	0	0	0	0	447	A	0	0	0.0758725	0	0	0	0
1484205	-	G	0	0	0	0	0	0	0	0	0	0	0	0	1			0	0	0	0	0	0	0	0	0	0	0	0	0.1287	451	G	0	0	0	0	0	0	0.1287
1484204	-	U	1	0	19	16	16	0	0	1	23	12	23	0	19			0.110375	0	3.00633	0.670578	2.26308	0	0	0.425532	3.49014	2.22222	4.0708	0	2.4453	452	U	0.0551876	0.212766	3.24823	1.4464	3.16694	0	2.4453
1484203	-	C	1	0	30	46	34	0	2	2	59	38	58	1	70			0.110375	0	4.74684	1.92791	4.80905	0	0.445434	0.851064	8.95296	7.03704	10.2655	0.17452	9.00901	453	C	0.277905	0.425532	6.8499	4.48247	7.53727	0.08726	9.00901
1484202	-	U	0	1	3	10	8	0	0	1	3	1	8	1	10			0	0.236407	0.474684	0.419111	1.13154	0	0	0.425532	0.455235	0.185185	1.41593	0.17452	1.287	454	U	0	0.330969	0.464959	0.302148	1.27374	0.08726	1.287
1484201	-	U	1	0	0	0	1	0	0	0	0	0	1	0	2			0.110375	0	0	0	0.141443	0	0	0	0	0	0.176991	0	0.2574	455	U	0.0551876	0	0	0	0.159217	0	0.2574
1484200	-	A	0	0	8	4	8	0	0	0	10	1	19	0	19			0	0	1.26582	0.167645	1.13154	0	0	0	1.51745	0.185185	3.36283	0	2.4453	456	A	0	0	1.39164	0.176415	2.24719	0	2.4453
1484199	-	C	0	0	5	11	11	0	1	0	12	7	18	0	17			0	0	0.791139	0.461023	1.55587	0	0.222717	0	1.82094	1.2963	3.18584	0	2.1879	457	C	0.111359	0	1.30604	0.878659	2.37086	0	2.1879
1484198	-	U	0	0	0	2	1	0	0	0	3	1	2	0	1			0	0	0	0.0838223	0.141443	0	0	0	0.455235	0.185185	0.353982	0	0.1287	458	U	0	0	0.227618	0.134504	0.247713	0	0.1287
1484197	-	A	0	0	4	5	13	0	0	0	10	3	10	1	15			0	0	0.632911	0.209556	1.83876	0	0	0	1.51745	0.555556	1.76991	0.17452	1.9305	459	A	0	0	1.07518	0.382556	1.80433	0.08726	1.9305
1484196	-	A	0	0	0	4	10	1	0	1	19	4	11	0	19			0	0	0	0.167645	1.41443	0.26738	0	0.425532	2.88316	0.740741	1.9469	0	2.4453	460	A	0	0.212766	1.44158	0.454193	1.68066	0.13369	2.4453
1484195	-	U	0	0	0	0	0	0	0	0	1	0	0	0	1			0	0	0	0	0	0	0	0	0.151745	0	0	0	0.1287	461	U	0	0	0.0758725	0	0	0	0.1287
1484194	-	A	1	0	3	4	7	0	0	0	8	1	4	0	11			0.110375	0	0.474684	0.167645	0.990099	0	0	0	1.21396	0.185185	0.707965	0	1.4157	462	A	0.0551876	0	0.844322	0.176415	0.849032	0	1.4157
1484193	-	A	0	1	5	4	6	0	2	0	7	2	5	0	14			0	0.236407	0.791139	0.167645	0.848656	0	0.445434	0	1.06222	0.37037	0.884956	0	1.8018	463	A	0.222717	0.118203	0.926677	0.269007	0.866806	0	1.8018
1484192	-	U	0	0	0	1	0	0	0	0	0	0	0	0	0			0	0	0	0.0419111	0	0	0	0	0	0	0	0	0	464	U	0	0	0	0.0209556	0	0	0
1484191	-	G	0	0	1	2	5	0	0	0	5	1	5	0	0			0	0	0.158228	0.0838223	0.707214	0	0	0	0.758725	0.185185	0.884956	0	0	465	G	0	0	0.458477	0.134504	0.796085	0	0
1484190	-	A	1	0	7	7	13	0	0	1	19	4	16	0	19			0.110375	0	1.10759	0.293378	1.83876	0	0	0.425532	2.88316	0.740741	2.83186	0	2.4453	466	A	0.0551876	0.212766	1.99538	0.517059	2.33531	0	2.4453
1484189	-	C	0	0	2	4	6	0	0	0	5	0	4	1	6			0	0	0.316456	0.167645	0.848656	0	0	0	0.758725	0	0.707965	0.17452	0.772201	467	C	0	0	0.537591	0.0838223	0.77831	0.08726	0.772201
1484188	-	U	0	0	3	1	4	0	0	0	3	1	2	0	5			0	0	0.474684	0.0419111	0.565771	0	0	0	0.455235	0.185185	0.353982	0	0.643501	468	U	0	0	0.464959	0.113548	0.459877	0	0.643501
1484187	-	A	1	0	2	1	5	0	0	0	7	1	4	0	14			0.110375	0	0.316456	0.0419111	0.707214	0	0	0	1.06222	0.185185	0.707965	0	1.8018	469	A	0.0551876	0	0.689336	0.113548	0.707589	0	1.8018
1484186	-	U	0	0	0	0	0	0	0	0	0	0	1	0	0			0	0	0	0	0	0	0	0	0	0	0.176991	0	0	470	U	0	0	0	0	0.0884956	0	0
1484185	-	G	1	0	6	3	13	0	0	0	7	2	8	1	15			0.110375	0	0.949367	0.125733	1.83876	0	0	0	1.06222	0.37037	1.41593	0.17452	1.9305	471	G	0.0551876	0	1.00579	0.248052	1.62734	0.08726	1.9305
1484184	-	U	0	0	1	2	0	0	0	0	1	3	2	0	4			0	0	0.158228	0.0838223	0	0	0	0	0.151745	0.555556	0.353982	0	0.514801	472	U	0	0	0.154986	0.319689	0.176991	0	0.514801
1484183	-	U	0	0	1	2	4	0	0	0	7	0	6	1	6			0	0	0.158228	0.0838223	0.565771	0	0	0	1.06222	0	1.06195	0.17452	0.772201	473	U	0	0	0.610222	0.0419111	0.813859	0.08726	0.772201
1484182	-	A	0	0	25	8	15	0	0	0	22	9	16	0	22			0	0	3.9557	0.335289	2.12164	0	0	0	3.33839	1.66667	2.83186	0	2.8314	474	A	0	0	3.64704	1.00098	2.47675	0	2.8314
1484181	-	U	0	0	2	2	5	0	0	0	2	0	2	0	7			0	0	0.316456	0.0838223	0.707214	0	0	0	0.30349	0	0.353982	0	0.900901	475	U	0	0	0.309973	0.0419111	0.530598	0	0.900901
1484180	-	A	0	0	12	5	11	0	1	0	11	2	7	0	16			0	0	1.89873	0.209556	1.55587	0	0.222717	0	1.6692	0.37037	1.23894	0	2.0592	476	A	0.111359	0	1.78396	0.289963	1.3974	0	2.0592
1484179	-	A	0	0	9	15	21	0	0	1	11	3	5	0	16			0	0	1.42405	0.628667	2.9703	0	0	0.425532	1.6692	0.555556	0.884956	0	2.0592	477	A	0	0.212766	1.54662	0.592111	1.92763	0	2.0592
1484178	-	U	1	0	2	7	4	0	1	0	3	8	4	0	5			0.110375	0	0.316456	0.293378	0.565771	0	0.222717	0	0.455235	1.48148	0.707965	0	0.643501	478	U	0.166546	0	0.385845	0.88743	0.636868	0	0.643501
1484177	-	U	1	2	3	9	4	1	2	1	1	5	9	2	1			0.110375	0.472813	0.474684	0.3772	0.565771	0.26738	0.445434	0.425532	0.151745	0.925926	1.59292	0.34904	0.1287	479	U	0.277905	0.449173	0.313214	0.651563	1.07935	0.30821	0.1287
1484176	-	U	1	0	0	7	7	0	1	1	0	5	0	1	2			0.110375	0	0	0.293378	0.990099	0	0.222717	0.425532	0	0.925926	0	0.17452	0.2574	480	U	0.166546	0.212766	0	0.609652	0.49505	0.08726	0.2574
1484175	-	U	4	1	0	15	0	3	0	2	0	9	0	4	1			0.441501	0.236407	0	0.628667	0	0.802139	0	0.851064	0	1.66667	0	0.69808	0.1287	481	U	0.220751	0.543735	0	1.14767	0	0.75011	0.1287
1484174	-	A	1	0	0	2	0	0	2	1	0	2	1	1	1			0.110375	0	0	0.0838223	0	0	0.445434	0.425532	0	0.37037	0.176991	0.17452	0.1287	482	A	0.277905	0.212766	0	0.227096	0.0884956	0.08726	0.1287
1484173	-	A	11	3	1	20	4	0	7	1	2	26	3	0	1			1.21413	0.70922	0.158228	0.838223	0.565771	0	1.55902	0.425532	0.30349	4.81481	0.530973	0	0.1287	483	A	1.38657	0.567376	0.230859	2.82652	0.548372	0	0.1287
1484172	-	A	8	4	0	25	6	4	7	6	6	6	4	14	1			0.883002	0.945626	0	1.04778	0.848656	1.06952	1.55902	2.55319	0.91047	1.11111	0.707965	2.44328	0.1287	484	A	1.22101	1.74941	0.455235	1.07944	0.77831	1.7564	0.1287
1484171	-	A	250	76	39	98	42	48	109	63	30	26	21	54	18			27.5938	17.9669	6.17089	4.10729	5.94059	12.8342	24.2762	26.8085	4.55235	4.81481	3.71681	9.42408	2.3166	485	A	25.935	22.3877	5.36162	4.46105	4.8287	11.1292	2.3166
1484170	-	G	16	6	3	5	1	1	7	3	0	1	0	2	0			1.766	1.41844	0.474684	0.209556	0.141443	0.26738	1.55902	1.2766	0	0.185185	0	0.34904	0	486	G	1.66251	1.34752	0.237342	0.19737	0.0707214	0.30821	0
1484169	-	U	2	3	0	3	1	0	2	1	0	6	1	1	0			0.220751	0.70922	0	0.125733	0.141443	0	0.445434	0.425532	0	1.11111	0.176991	0.17452	0	487	U	0.333092	0.567376	0	0.618422	0.159217	0.08726	0
1484168	-	G	2	3	3	9	2	1	3	3	1	4	0	5	1			0.220751	0.70922	0.474684	0.3772	0.282885	0.26738	0.668151	1.2766	0.151745	0.740741	0	0.8726	0.1287	488	G	0.444451	0.992908	0.313214	0.558971	0.141443	0.56999	0.1287
1484167	-	A	1	5	2	11	8	3	5	4	1	2	0	13	1			0.110375	1.18203	0.316456	0.461023	1.13154	0.802139	1.11359	1.70213	0.151745	0.37037	0	2.26876	0.1287	489	A	0.611981	1.44208	0.2341	0.415697	0.565771	1.53545	0.1287
1484166	-	U	4	4	0	28	2	0	3	6	0	13	0	14	0			0.441501	0.945626	0	1.17351	0.282885	0	0.668151	2.55319	0	2.40741	0	2.44328	0	490	U	0.554826	1.74941	0	1.79046	0.141443	1.22164	0
1484165	-	A	4	1	1	17	0	2	6	1	2	1	0	5	0			0.441501	0.236407	0.158228	0.71249	0	0.534759	1.3363	0.425532	0.30349	0.185185	0	0.8726	0	491	A	0.888902	0.330969	0.230859	0.448837	0	0.70368	0
1484164	-	U	0	1	1	11	2	1	1	1	1	2	0	6	1			0	0.236407	0.158228	0.461023	0.282885	0.26738	0.222717	0.425532	0.151745	0.37037	0	1.04712	0.1287	492	U	0.111359	0.330969	0.154986	0.415697	0.141443	0.65725	0.1287
1484163	-	U	1	3	0	3	2	0	2	1	0	0	0	1	0			0.110375	0.70922	0	0.125733	0.282885	0	0.445434	0.425532	0	0	0	0.17452	0	493	U	0.277905	0.567376	0	0.0628667	0.141443	0.08726	0
1484162	-	U	0	0	0	1	1	0	0	0	0	0	0	2	0			0	0	0	0.0419111	0.141443	0	0	0	0	0	0	0.34904	0	494	U	0	0	0	0.0209556	0.0707214	0.17452	0
1484161	-	U	0	0	0	0	0	0	0	0	0	0	0	1	0			0	0	0	0	0	0	0	0	0	0	0	0.17452	0	495	U	0	0	0	0	0	0.08726	0
1484159	-	G	0	0	0	0	1	0	0	0	0	0	0	0	0			0	0	0	0	0.141443	0	0	0	0	0	0	0	0	497	G	0	0	0	0	0.0707214	0	0
1484158	-	G	0	1	0	3	0	1	1	0	0	2	0	1	0			0	0.236407	0	0.125733	0	0.26738	0.222717	0	0	0.37037	0	0.17452	0	498	G	0.111359	0.118203	0	0.248052	0	0.22095	0
1484157	-	U	96	87	1	109	4	75	102	51	6	48	4	307	1			10.596	20.5674	0.158228	4.56832	0.565771	20.0535	22.7171	21.7021	0.91047	8.88889	0.707965	53.5777	0.1287	499	U	16.6566	21.1348	0.534349	6.7286	0.636868	36.8156	0.1287
1484156	-	A	3	2	0	10	0	1	0	3	0	4	2	5	0			0.331126	0.472813	0	0.419111	0	0.26738	0	1.2766	0	0.740741	0.353982	0.8726	0	500	A	0.165563	0.874704	0	0.579926	0.176991	0.56999	0
1484155	-	A	1	1	0	1	1	0	0	0	0	0	0	1	0			0.110375	0.236407	0	0.0419111	0.141443	0	0	0	0	0	0	0.17452	0	501	A	0.0551876	0.118203	0	0.0209556	0.0707214	0.08726	0
1484154	-	U	0	0	0	1	0	0	0	0	0	0	0	0	0			0	0	0	0.0419111	0	0	0	0	0	0	0	0	0	502	U	0	0	0	0.0209556	0	0	0
1484151	-	C	1	0	0	0	0	0	0	0	0	0	0	0	0			0.110375	0	0	0	0	0	0	0	0	0	0	0	0	505	C	0.0551876	0	0	0	0	0	0
1484150	-	U	0	0	0	1	0	0	0	0	0	0	0	0	0			0	0	0	0.0419111	0	0	0	0	0	0	0	0	0	506	U	0	0	0	0.0209556	0	0	0
1484149	-	A	0	0	0	1	0	0	0	0	1	0	0	0	0			0	0	0	0.0419111	0	0	0	0	0.151745	0	0	0	0	507	A	0	0	0.0758725	0.0209556	0	0	0
1484148	-	U	0	0	0	1	0	0	0	0	0	1	1	0	0			0	0	0	0.0419111	0	0	0	0	0	0.185185	0.176991	0	0	508	U	0	0	0	0.113548	0.0884956	0	0
1484147	-	A	1	0	1	1	0	0	0	0	0	0	0	1	0			0.110375	0	0.158228	0.0419111	0	0	0	0	0	0	0	0.17452	0	509	A	0.0551876	0	0.0791139	0.0209556	0	0.08726	0
1484146	-	U	0	1	0	2	0	0	0	0	0	0	0	0	0			0	0.236407	0	0.0838223	0	0	0	0	0	0	0	0	0	510	U	0	0.118203	0	0.0419111	0	0	0
1484145	-	U	0	0	0	0	1	0	0	0	0	0	0	1	1			0	0	0	0	0.141443	0	0	0	0	0	0	0.17452	0.1287	511	U	0	0	0	0	0.0707214	0.08726	0.1287
1484144	-	A	0	0	0	0	0	0	0	1	0	0	0	0	0			0	0	0	0	0	0	0	0.425532	0	0	0	0	0	512	A	0	0.212766	0	0	0	0	0
1484143	-	U	0	0	0	2	2	0	0	0	0	0	0	2	1			0	0	0	0.0838223	0.282885	0	0	0	0	0	0	0.34904	0.1287	513	U	0	0	0	0.0419111	0.141443	0.17452	0.1287
1484141	-	U	1	0	0	0	0	0	0	0	0	0	0	0	0			0.110375	0	0	0	0	0	0	0	0	0	0	0	0	515	U	0.0551876	0	0	0	0	0	0
1484139	-	G	0	0	0	1	1	0	0	0	0	0	0	0	0			0	0	0	0.0419111	0.141443	0	0	0	0	0	0	0	0	517	G	0	0	0	0.0209556	0.0707214	0	0
1484137	-	G	1	0	0	0	0	0	0	0	0	0	0	0	0			0.110375	0	0	0	0	0	0	0	0	0	0	0	0	519	G	0.0551876	0	0	0	0	0	0
1484135	-	A	1	0	0	1	0	0	0	0	0	0	0	0	0			0.110375	0	0	0.0419111	0	0	0	0	0	0	0	0	0	521	A	0.0551876	0	0	0.0209556	0	0	0
1484134	-	A	0	0	0	0	0	0	0	0	1	0	0	0	0			0	0	0	0	0	0	0	0	0.151745	0	0	0	0	522	A	0	0	0.0758725	0	0	0	0
1484131	-	U	0	1	0	1	0	0	0	0	0	0	1	0	0			0	0.236407	0	0.0419111	0	0	0	0	0	0	0.176991	0	0	525	U	0	0.118203	0	0.0209556	0.0884956	0	0
1484130	-	C	4	1	0	4	0	1	0	0	1	0	0	0	2			0.441501	0.236407	0	0.167645	0	0.26738	0	0	0.151745	0	0	0	0.2574	526	C	0.220751	0.118203	0.0758725	0.0838223	0	0.13369	0.2574
1484129	-	C	4	5	1	1	0	4	8	7	1	1	0	5	2			0.441501	1.18203	0.158228	0.0419111	0	1.06952	1.78174	2.97872	0.151745	0.185185	0	0.8726	0.2574	527	C	1.11162	2.08038	0.154986	0.113548	0	0.97106	0.2574
1484128	-	A	0	0	0	1	0	0	3	1	2	0	0	1	0			0	0	0	0.0419111	0	0	0.668151	0.425532	0.30349	0	0	0.17452	0	528	A	0.334076	0.212766	0.151745	0.0209556	0	0.08726	0
1484127	-	U	1	0	0	0	0	0	0	0	0	0	0	1	0			0.110375	0	0	0	0	0	0	0	0	0	0	0.17452	0	529	U	0.0551876	0	0	0	0	0.08726	0
1484126	-	G	0	0	0	0	1	0	0	0	0	0	0	0	0			0	0	0	0	0.141443	0	0	0	0	0	0	0	0	530	G	0	0	0	0	0.0707214	0	0
1484125	-	C	0	0	1	1	0	0	0	0	0	0	0	0	1			0	0	0.158228	0.0419111	0	0	0	0	0	0	0	0	0.1287	531	C	0	0	0.0791139	0.0209556	0	0	0.1287
1484124	-	U	0	0	0	2	0	0	0	0	0	0	0	0	0			0	0	0	0.0838223	0	0	0	0	0	0	0	0	0	532	U	0	0	0	0.0419111	0	0	0
1484123	-	C	1	0	0	2	1	0	1	0	1	0	0	0	1			0.110375	0	0	0.0838223	0.141443	0	0.222717	0	0.151745	0	0	0	0.1287	533	C	0.166546	0	0.0758725	0.0419111	0.0707214	0	0.1287
1484122	-	A	0	0	0	1	1	0	1	0	0	0	0	0	0			0	0	0	0.0419111	0.141443	0	0.222717	0	0	0	0	0	0	534	A	0.111359	0	0	0.0209556	0.0707214	0	0
1484121	-	C	0	0	0	0	1	0	0	0	0	0	0	1	0			0	0	0	0	0.141443	0	0	0	0	0	0	0.17452	0	535	C	0	0	0	0	0.0707214	0.08726	0
1484120	-	A	1	0	0	0	0	0	0	0	0	1	0	0	0			0.110375	0	0	0	0	0	0	0	0	0.185185	0	0	0	536	A	0.0551876	0	0	0.0925926	0	0	0
1484119	-	C	5	2	0	1	0	1	3	1	0	1	1	0	0			0.551876	0.472813	0	0.0419111	0	0.26738	0.668151	0.425532	0	0.185185	0.176991	0	0	537	C	0.610014	0.449173	0	0.113548	0.0884956	0.13369	0
1484118	-	A	2	0	0	2	1	0	0	0	0	0	0	0	0			0.220751	0	0	0.0838223	0.141443	0	0	0	0	0	0	0	0	538	A	0.110375	0	0	0.0419111	0.0707214	0	0
1484116	-	U	0	0	0	0	1	0	0	0	0	0	0	0	0			0	0	0	0	0.141443	0	0	0	0	0	0	0	0	540	U	0	0	0	0	0.0707214	0	0
1484114	-	U	0	0	0	1	0	0	0	0	0	0	0	1	0			0	0	0	0.0419111	0	0	0	0	0	0	0	0.17452	0	542	U	0	0	0	0.0209556	0	0.08726	0
1484113	-	G	0	0	1	1	0	0	0	0	0	0	0	0	0			0	0	0.158228	0.0419111	0	0	0	0	0	0	0	0	0	543	G	0	0	0.0791139	0.0209556	0	0	0
1484111	-	G	0	0	0	1	0	1	0	0	0	0	0	0	0			0	0	0	0.0419111	0	0.26738	0	0	0	0	0	0	0	545	G	0	0	0	0.0209556	0	0.13369	0
1484110	-	A	0	0	0	0	1	0	0	0	0	0	0	0	0			0	0	0	0	0.141443	0	0	0	0	0	0	0	0	546	A	0	0	0	0	0.0707214	0	0
1484109	-	U	0	0	0	0	0	1	0	0	0	0	0	0	1			0	0	0	0	0	0.26738	0	0	0	0	0	0	0.1287	547	U	0	0	0	0	0	0.13369	0.1287
1484108	-	G	0	0	0	1	0	0	0	0	2	1	0	0	0			0	0	0	0.0419111	0	0	0	0	0.30349	0.185185	0	0	0	548	G	0	0	0.151745	0.113548	0	0	0
1484107	-	A	0	0	0	1	0	0	0	0	0	0	0	0	0			0	0	0	0.0419111	0	0	0	0	0	0	0	0	0	549	A	0	0	0	0.0209556	0	0	0
1484106	-	U	1	0	0	2	0	0	0	0	0	0	0	0	0			0.110375	0	0	0.0838223	0	0	0	0	0	0	0	0	0	550	U	0.0551876	0	0	0.0419111	0	0	0
1484104	-	G	0	0	0	1	1	0	0	0	0	0	0	0	0			0	0	0	0.0419111	0.141443	0	0	0	0	0	0	0	0	552	G	0	0	0	0.0209556	0.0707214	0	0
1484103	-	U	1	0	1	0	2	0	0	0	0	0	1	0	1			0.110375	0	0.158228	0	0.282885	0	0	0	0	0	0.176991	0	0.1287	553	U	0.0551876	0	0.0791139	0	0.229938	0	0.1287
1484102	-	A	0	1	0	1	1	0	4	0	0	0	0	0	1			0	0.236407	0	0.0419111	0.141443	0	0.890869	0	0	0	0	0	0.1287	554	A	0.445434	0.118203	0	0.0209556	0.0707214	0	0.1287
1484101	-	G	0	0	0	1	0	0	0	0	0	0	0	0	0			0	0	0	0.0419111	0	0	0	0	0	0	0	0	0	555	G	0	0	0	0.0209556	0	0	0
1484100	-	U	1	0	0	0	0	0	0	1	0	0	0	0	0			0.110375	0	0	0	0	0	0	0.425532	0	0	0	0	0	556	U	0.0551876	0.212766	0	0	0	0	0
1484099	-	G	0	0	0	0	0	0	1	1	0	0	0	0	0			0	0	0	0	0	0	0.222717	0.425532	0	0	0	0	0	557	G	0.111359	0.212766	0	0	0	0	0
1484098	-	U	0	2	0	0	0	0	0	1	0	0	0	0	0			0	0.472813	0	0	0	0	0	0.425532	0	0	0	0	0	558	U	0	0.449173	0	0	0	0	0
1484097	-	U	1	0	0	1	0	0	0	0	0	0	0	0	0			0.110375	0	0	0.0419111	0	0	0	0	0	0	0	0	0	559	U	0.0551876	0	0	0.0209556	0	0	0
1484096	-	C	1	1	0	0	0	0	0	1	0	0	0	0	0			0.110375	0.236407	0	0	0	0	0	0.425532	0	0	0	0	0	560	C	0.0551876	0.330969	0	0	0	0	0
1484094	-	U	1	0	0	0	0	0	0	0	0	0	0	0	0			0.110375	0	0	0	0	0	0	0	0	0	0	0	0	562	U	0.0551876	0	0	0	0	0	0
1484090	-	U	0	0	0	0	0	0	0	0	1	0	0	0	0			0	0	0	0	0	0	0	0	0.151745	0	0	0	0	566	U	0	0	0.0758725	0	0	0	0
1484089	-	G	0	0	0	0	2	0	0	0	0	0	0	0	0			0	0	0	0	0.282885	0	0	0	0	0	0	0	0	567	G	0	0	0	0	0.141443	0	0
1484088	-	A	0	0	0	1	0	0	0	0	0	0	0	0	0			0	0	0	0.0419111	0	0	0	0	0	0	0	0	0	568	A	0	0	0	0.0209556	0	0	0
1484083	-	A	0	0	0	1	0	0	0	0	0	0	0	0	0			0	0	0	0.0419111	0	0	0	0	0	0	0	0	0	573	A	0	0	0	0.0209556	0	0	0
1484082	-	C	2	0	1	0	2	1	0	0	0	0	0	0	0			0.220751	0	0.158228	0	0.282885	0.26738	0	0	0	0	0	0	0	574	C	0.110375	0	0.0791139	0	0.141443	0.13369	0
1484081	-	A	1	0	0	3	0	0	0	0	0	0	0	0	0			0.110375	0	0	0.125733	0	0	0	0	0	0	0	0	0	575	A	0.0551876	0	0	0.0628667	0	0	0
1484080	-	A	0	0	1	1	0	1	0	0	1	0	0	1	0			0	0	0.158228	0.0419111	0	0.26738	0	0	0.151745	0	0	0.17452	0	576	A	0	0	0.154986	0.0209556	0	0.22095	0
1484079	-	U	0	0	0	0	1	0	0	0	0	2	0	0	0			0	0	0	0	0.141443	0	0	0	0	0.37037	0	0	0	577	U	0	0	0	0.185185	0.0707214	0	0
1484077	-	A	0	0	0	0	0	0	0	0	1	0	0	0	0			0	0	0	0	0	0	0	0	0.151745	0	0	0	0	579	A	0	0	0.0758725	0	0	0	0
1484076	-	A	0	0	0	1	0	0	0	0	0	0	0	0	0			0	0	0	0.0419111	0	0	0	0	0	0	0	0	0	580	A	0	0	0	0.0209556	0	0	0
1484074	-	C	1	0	0	0	0	0	0	1	0	0	0	0	1			0.110375	0	0	0	0	0	0	0.425532	0	0	0	0	0.1287	582	C	0.0551876	0.212766	0	0	0	0	0.1287
1484073	-	A	0	0	0	0	0	0	0	0	0	0	0	1	0			0	0	0	0	0	0	0	0	0	0	0	0.17452	0	583	A	0	0	0	0	0	0.08726	0
1484072	-	A	0	1	0	1	0	0	0	0	0	0	0	0	0			0	0.236407	0	0.0419111	0	0	0	0	0	0	0	0	0	584	A	0	0.118203	0	0.0209556	0	0	0
1484069	-	C	0	0	0	0	1	0	0	0	0	0	0	0	0			0	0	0	0	0.141443	0	0	0	0	0	0	0	0	587	C	0	0	0	0	0.0707214	0	0
1484066	-	U	0	0	0	0	0	0	0	0	0	0	0	0	0			0	0	0	0	0	0	0	0	0	0	0	0	0	590	U	0	0	0	0	0	0	0
1484065	-	A	0	0	0	0	1	0	0	0	0	0	1	0	0			0	0	0	0	0.141443	0	0	0	0	0	0.176991	0	0	591	A	0	0	0	0	0.159217	0	0
1484064	-	A	0	0	0	0	0	0	0	0	0	0	0	0	0			0	0	0	0	0	0	0	0	0	0	0	0	0	592	A	0	0	0	0	0	0	0
1484063	-	U	0	0	0	0	0	1	0	0	0	0	0	0	0			0	0	0	0	0	0.26738	0	0	0	0	0	0	0	593	U	0	0	0	0	0	0.13369	0
1484061	-	U	0	0	0	0	0	0	0	0	0	0	0	1	0			0	0	0	0	0	0	0	0	0	0	0	0.17452	0	595	U	0	0	0	0	0	0.08726	0
1484059	-	A	0	0	0	1	2	0	0	0	0	0	1	0	0			0	0	0	0.0419111	0.282885	0	0	0	0	0	0.176991	0	0	597	A	0	0	0	0.0209556	0.229938	0	0
1484058	-	C	0	0	1	0	0	0	1	0	1	0	2	1	0			0	0	0.158228	0	0	0	0.222717	0	0.151745	0	0.353982	0.17452	0	598	C	0.111359	0	0.154986	0	0.176991	0.08726	0
1484057	-	G	1	0	0	1	0	0	0	0	0	0	0	0	0			0.110375	0	0	0.0419111	0	0	0	0	0	0	0	0	0	599	G	0.0551876	0	0	0.0209556	0	0	0
1484055	-	C	0	0	0	0	0	0	2	0	0	0	0	0	1			0	0	0	0	0	0	0.445434	0	0	0	0	0	0.1287	601	C	0.222717	0	0	0	0	0	0.1287
1484054	-	A	0	0	0	1	1	0	0	0	1	0	0	0	0			0	0	0	0.0419111	0.141443	0	0	0	0.151745	0	0	0	0	602	A	0	0	0.0758725	0.0209556	0.0707214	0	0
1484052	-	U	0	0	0	0	0	0	0	0	0	0	1	0	0			0	0	0	0	0	0	0	0	0	0	0.176991	0	0	604	U	0	0	0	0	0.0884956	0	0
1484050	-	A	0	0	0	0	1	0	0	0	0	0	0	0	0			0	0	0	0	0.141443	0	0	0	0	0	0	0	0	606	A	0	0	0	0	0.0707214	0	0
1484048	-	A	0	0	1	0	0	1	0	0	0	0	0	0	1			0	0	0.158228	0	0	0.26738	0	0	0	0	0	0	0.1287	608	A	0	0	0.0791139	0	0	0.13369	0.1287
1484047	-	U	3	0	0	0	0	0	0	0	0	0	0	0	0			0.331126	0	0	0	0	0	0	0	0	0	0	0	0	609	U	0.165563	0	0	0	0	0	0
1484046	-	A	0	0	0	0	0	0	0	0	1	0	0	0	0			0	0	0	0	0	0	0	0	0.151745	0	0	0	0	610	A	0	0	0.0758725	0	0	0	0
1484044	-	C	0	0	0	0	0	0	0	0	0	0	0	0	1			0	0	0	0	0	0	0	0	0	0	0	0	0.1287	612	C	0	0	0	0	0	0	0.1287
1484043	-	C	0	0	0	0	1	0	0	0	3	0	0	0	0			0	0	0	0	0.141443	0	0	0	0.455235	0	0	0	0	613	C	0	0	0.227618	0	0.0707214	0	0
1484040	-	A	1	0	0	0	0	0	0	0	0	0	0	0	0			0.110375	0	0	0	0	0	0	0	0	0	0	0	0	616	A	0.0551876	0	0	0	0	0	0
1484033	-	C	0	0	2	0	0	1	0	0	1	0	1	2	2			0	0	0.316456	0	0	0.26738	0	0	0.151745	0	0.176991	0.34904	0.2574	623	C	0	0	0.2341	0	0.0884956	0.30821	0.2574
1484032	-	G	0	0	0	1	0	0	0	0	0	0	3	1	0			0	0	0	0.0419111	0	0	0	0	0	0	0.530973	0.17452	0	624	G	0	0	0	0.0209556	0.265487	0.08726	0
1484031	-	A	0	0	0	0	0	0	0	0	0	0	0	0	1			0	0	0	0	0	0	0	0	0	0	0	0	0.1287	625	A	0	0	0	0	0	0	0.1287
1484029	-	A	0	0	0	1	0	0	0	0	0	0	0	0	0			0	0	0	0.0419111	0	0	0	0	0	0	0	0	0	627	A	0	0	0	0.0209556	0	0	0
1484028	-	U	0	0	0	0	1	0	0	0	0	0	0	0	0			0	0	0	0	0.141443	0	0	0	0	0	0	0	0	628	U	0	0	0	0	0.0707214	0	0
1484024	-	U	0	0	0	0	0	0	0	0	0	0	0	1	0			0	0	0	0	0	0	0	0	0	0	0	0.17452	0	632	U	0	0	0	0	0	0.08726	0
1484023	-	A	0	0	0	0	0	0	0	0	0	0	1	0	0			0	0	0	0	0	0	0	0	0	0	0.176991	0	0	633	A	0	0	0	0	0.0884956	0	0
1484021	-	A	0	0	0	0	0	0	0	0	0	0	0	0	0			0	0	0	0	0	0	0	0	0	0	0	0	0	635	A	0	0	0	0	0	0	0
1484020	-	G	0	0	0	0	0	1	0	0	0	0	0	0	0			0	0	0	0	0	0.26738	0	0	0	0	0	0	0	636	G	0	0	0	0	0	0.13369	0
1484019	-	U	0	0	0	0	1	0	0	0	0	0	0	0	0			0	0	0	0	0.141443	0	0	0	0	0	0	0	0	637	U	0	0	0	0	0.0707214	0	0
1484017	-	A	0	0	0	0	0	0	0	0	0	0	0	0	0			0	0	0	0	0	0	0	0	0	0	0	0	0	639	A	0	0	0	0	0	0	0
1484016	-	U	1	0	0	0	0	0	0	0	0	0	0	0	0			0.110375	0	0	0	0	0	0	0	0	0	0	0	0	640	U	0.0551876	0	0	0	0	0	0
1484015	-	U	0	0	0	0	0	0	0	0	0	0	0	0	0			0	0	0	0	0	0	0	0	0	0	0	0	0	641	U	0	0	0	0	0	0	0
1484014	-	U	0	0	0	0	0	0	0	0	0	0	0	0	1			0	0	0	0	0	0	0	0	0	0	0	0	0.1287	642	U	0	0	0	0	0	0	0.1287
1484013	-	G	0	0	0	0	0	0	0	0	0	0	0	0	0			0	0	0	0	0	0	0	0	0	0	0	0	0	643	G	0	0	0	0	0	0	0
1484011	-	A	0	0	0	0	0	0	0	0	0	0	0	0	0			0	0	0	0	0	0	0	0	0	0	0	0	0	645	A	0	0	0	0	0	0	0
1484004	-	A	0	0	0	0	0	0	0	0	0	0	0	0	0			0	0	0	0	0	0	0	0	0	0	0	0	0	652	A	0	0	0	0	0	0	0
1484003	-	C	0	0	0	1	0	0	1	0	0	0	0	1	0			0	0	0	0.0419111	0	0	0.222717	0	0	0	0	0.17452	0	653	C	0.111359	0	0	0.0209556	0	0.08726	0
1484002	-	A	0	0	0	0	0	0	0	0	1	0	0	0	0			0	0	0	0	0	0	0	0	0.151745	0	0	0	0	654	A	0	0	0.0758725	0	0	0	0
1484000	-	U	0	0	0	1	0	0	0	0	0	0	0	0	0			0	0	0	0.0419111	0	0	0	0	0	0	0	0	0	656	U	0	0	0	0.0209556	0	0	0
1483984	-	G	0	0	0	0	0	0	0	0	0	0	2	0	0			0	0	0	0	0	0	0	0	0	0	0.353982	0	0	672	G	0	0	0	0	0.176991	0	0
1483976	-	A	0	0	0	0	0	0	0	0	0	0	0	0	1			0	0	0	0	0	0	0	0	0	0	0	0	0.1287	680	A	0	0	0	0	0	0	0.1287
1483973	-	G	0	0	1	0	0	0	0	0	0	0	0	0	0			0	0	0.158228	0	0	0	0	0	0	0	0	0	0	683	G	0	0	0.0791139	0	0	0	0
1483972	-	G	0	0	0	3	0	0	0	0	1	0	0	1	0			0	0	0	0.125733	0	0	0	0	0.151745	0	0	0.17452	0	684	G	0	0	0.0758725	0.0628667	0	0.08726	0
1483971	-	U	0	0	3	9	0	0	2	1	2	0	0	12	1			0	0	0.474684	0.3772	0	0	0.445434	0.425532	0.30349	0	0	2.09424	0.1287	685	U	0.222717	0.212766	0.389087	0.1886	0	1.04712	0.1287
1483968	-	A	0	0	0	0	0	0	0	0	1	0	0	0	0			0	0	0	0	0	0	0	0	0.151745	0	0	0	0	688	A	0	0	0.0758725	0	0	0	0
1483961	-	U	0	0	0	1	0	0	0	0	0	0	0	0	0			0	0	0	0.0419111	0	0	0	0	0	0	0	0	0	695	U	0	0	0	0.0209556	0	0	0
1483959	-	A	0	0	0	0	0	0	0	0	0	0	0	2	0			0	0	0	0	0	0	0	0	0	0	0	0.34904	0	697	A	0	0	0	0	0	0.17452	0
1483958	-	A	0	0	0	0	1	0	0	0	0	0	0	0	1			0	0	0	0	0.141443	0	0	0	0	0	0	0	0.1287	698	A	0	0	0	0	0.0707214	0	0.1287
1483957	-	C	1	0	2	2	0	0	0	0	5	0	0	1	0			0.110375	0	0.316456	0.0838223	0	0	0	0	0.758725	0	0	0.17452	0	699	C	0.0551876	0	0.537591	0.0419111	0	0.08726	0
1483956	-	C	0	0	0	0	0	1	0	0	1	0	0	3	0			0	0	0	0	0	0.26738	0	0	0.151745	0	0	0.52356	0	700	C	0	0	0.0758725	0	0	0.39547	0
1483955	-	C	0	0	0	0	0	0	0	0	1	0	0	0	0			0	0	0	0	0	0	0	0	0.151745	0	0	0	0	701	C	0	0	0.0758725	0	0	0	0
1483954	-	C	0	0	0	2	0	1	0	0	0	0	0	1	2			0	0	0	0.0838223	0	0.26738	0	0	0	0	0	0.17452	0.2574	702	C	0	0	0	0.0419111	0	0.22095	0.2574
1483944	-	C	0	0	0	1	0	0	0	0	0	0	0	0	0			0	0	0	0.0419111	0	0	0	0	0	0	0	0	0	712	C	0	0	0	0.0209556	0	0	0
1483943	-	A	0	0	0	1	1	0	0	0	1	0	0	0	0			0	0	0	0.0419111	0.141443	0	0	0	0.151745	0	0	0	0	713	A	0	0	0.0758725	0.0209556	0.0707214	0	0
1483942	-	A	0	0	0	0	0	0	0	0	3	0	0	0	1			0	0	0	0	0	0	0	0	0.455235	0	0	0	0.1287	714	A	0	0	0.227618	0	0	0	0.1287
1483938	-	A	0	0	0	0	0	0	0	0	0	0	0	0	0			0	0	0	0	0	0	0	0	0	0	0	0	0	718	A	0	0	0	0	0	0	0
1483930	-	U	0	0	0	1	0	0	0	0	0	0	0	0	0			0	0	0	0.0419111	0	0	0	0	0	0	0	0	0	726	U	0	0	0	0.0209556	0	0	0
1483927	-	G	0	0	0	0	0	0	0	0	0	0	0	0	1			0	0	0	0	0	0	0	0	0	0	0	0	0.1287	729	G	0	0	0	0	0	0	0.1287
1483922	-	C	0	0	1	1	0	0	0	0	0	0	0	0	0			0	0	0.158228	0.0419111	0	0	0	0	0	0	0	0	0	734	C	0	0	0.0791139	0.0209556	0	0	0
1483915	-	A	0	0	0	1	0	0	0	0	0	0	0	0	0			0	0	0	0.0419111	0	0	0	0	0	0	0	0	0	741	A	0	0	0	0.0209556	0	0	0
1483913	-	C	0	0	0	0	0	0	3	0	0	0	0	0	0			0	0	0	0	0	0	0.668151	0	0	0	0	0	0	743	C	0.334076	0	0	0	0	0	0
1483906	-	C	0	1	1	4	0	0	1	0	1	3	0	0	0			0	0.236407	0.158228	0.167645	0	0	0.222717	0	0.151745	0.555556	0	0	0	750	C	0.111359	0.118203	0.154986	0.3616	0	0	0
1483905	-	A	0	0	0	2	1	0	0	1	0	0	0	1	0			0	0	0	0.0838223	0.141443	0	0	0.425532	0	0	0	0.17452	0	751	A	0	0.212766	0	0.0419111	0.0707214	0.08726	0
1483904	-	A	0	0	0	0	1	0	0	0	0	0	0	0	0			0	0	0	0	0.141443	0	0	0	0	0	0	0	0	752	A	0	0	0	0	0.0707214	0	0
1483895	-	C	0	0	0	0	0	0	0	0	0	0	1	0	0			0	0	0	0	0	0	0	0	0	0	0.176991	0	0	761	C	0	0	0	0	0.0884956	0	0
1483888	-	C	0	0	0	0	0	0	0	0	0	0	0	0	0			0	0	0	0	0	0	0	0	0	0	0	0	0	768	C	0	0	0	0	0	0	0
1483887	-	A	0	0	0	0	0	0	0	0	0	0	0	0	1			0	0	0	0	0	0	0	0	0	0	0	0	0.1287	769	A	0	0	0	0	0	0	0.1287
1483881	-	C	0	0	0	1	0	1	0	0	0	0	0	0	0			0	0	0	0.0419111	0	0.26738	0	0	0	0	0	0	0	775	C	0	0	0	0.0209556	0	0.13369	0
1483866	-	U	0	0	0	1	0	0	0	0	0	0	0	0	0			0	0	0	0.0419111	0	0	0	0	0	0	0	0	0	790	U	0	0	0	0.0209556	0	0	0
1483851	-	C	0	0	0	0	1	0	0	0	0	0	0	0	0			0	0	0	0	0.141443	0	0	0	0	0	0	0	0	805	C	0	0	0	0	0.0707214	0	0
1483848	-	C	0	1	0	0	0	0	0	0	0	0	0	0	0			0	0.236407	0	0	0	0	0	0	0	0	0	0	0	808	C	0	0.118203	0	0	0	0	0
1483831	-	U	0	0	0	0	1	0	0	0	0	0	0	0	0			0	0	0	0	0.141443	0	0	0	0	0	0	0	0	825	U	0	0	0	0	0.0707214	0	0
1483829	-	G	0	0	0	1	0	0	0	0	0	0	0	0	0			0	0	0	0.0419111	0	0	0	0	0	0	0	0	0	827	G	0	0	0	0.0209556	0	0	0
		SUM:	906	423	632	2386	707	374	449	235	659	540	565	573	777																	SUM of both bioreplicates	1355	658	1291	2926	1272	947	777
