# Supplementary material for: Transcriptome-Wide Analyses of 5′-Ends in RNase J Mutants of a Gram-Positive Pathogen Reveal a Role in RNA Maturation, Regulation and Degradation
Source: PLoS Genet. 2014 Feb 27;10(2):e1004207. doi: 10.1371/journal.pgen.1004207 (PMC3937233; doi:10.1371/journal.pgen.1004207)
Supplement: Table S7 — The full data-set of the SA2322 operon, from which the highlights are shown in Figure 6. (XLS) [file pgen.1004207.s009.xls]

## Sheet: Sheet1
Table S7, SA2322 gene:			Biological replicate 1						Biological replicate 2									Percentages, biological replicate 1						Percentages, biological replicate 2									Combined percentages from the two bioreplicates
Position	Strand	Base	WT	ΔY	ΔJ1	ΔJ2	ΔJ1ΔJ2	ΔcshA	WT	ΔY	ΔJ1	ΔJ2	ΔJ1ΔJ2	ΔcshA	J1AGA			WT	ΔY	ΔJ1	ΔJ2	ΔJ1ΔJ2	ΔcshA	WT	ΔY	ΔJ1	ΔJ2	ΔJ1ΔJ2	ΔcshA	J1AGA	Pos. in transcript	5' base	WT	ΔY	ΔJ1	ΔJ2	ΔJ1ΔJ2	ΔcshA	J1AGA
2606203	+	U	18	6	12	28	15	4	5	2	22	21	26	9	23			7.75862	6.12245	10.7143	7.3107	8.57143	4.12371	6.75676	6.66667	10.6796	11.2299	17.1053	11.25	10.3139	1	U	7.25769	6.39456	10.6969	9.27033	12.8383	7.68686	10.3139
2606204	+	A	89	32	43	154	64	38	34	14	109	85	69	29	125			38.3621	32.6531	38.3929	40.2089	36.5714	39.1753	45.9459	46.6667	52.9126	45.4545	45.3947	36.25	56.0538	2	A	42.154	39.6599	45.6527	42.8317	40.9831	37.7126	56.0538
2606205	+	A	2	2	7	52	13	0	0	1	19	11	7	0	14			0.862069	2.04082	6.25	13.577	7.42857	0	0	3.33333	9.2233	5.88235	4.60526	0	6.27803	3	A	0.431034	2.68707	7.73665	9.72969	6.01692	0	6.27803
2606206	+	A	8	1	7	16	28	2	1	1	9	8	16	1	8			3.44828	1.02041	6.25	4.17755	16	2.06186	1.35135	3.33333	4.36893	4.27807	10.5263	1.25	3.58744	4	A	2.39981	2.17687	5.30947	4.22781	13.2632	1.65593	3.58744
2606207	+	U	2	0	3	2	1	0	0	0	0	2	0	0	1			0.862069	0	2.67857	0.522193	0.571429	0	0	0	0	1.06952	0	0	0.44843	5	U	0.431034	0	1.33929	0.795856	0.285714	0	0.44843
2606208	+	C	0	0	1	4	1	0	2	0	4	1	3	0	0			0	0	0.892857	1.04439	0.571429	0	2.7027	0	1.94175	0.534759	1.97368	0	0	6	C	1.35135	0	1.4173	0.789573	1.27256	0	0
2606209	+	A	0	0	7	2	15	0	0	1	2	3	3	0	4			0	0	6.25	0.522193	8.57143	0	0	3.33333	0.970874	1.60428	1.97368	0	1.79372	7	A	0	1.66667	3.61044	1.06324	5.27256	0	1.79372
2606210	+	U	0	0	3	1	2	0	0	0	4	0	0	1	2			0	0	2.67857	0.261097	1.14286	0	0	0	1.94175	0	0	1.25	0.896861	8	U	0	0	2.31016	0.130548	0.571429	0.625	0.896861
2606211	+	U	0	0	3	0	0	0	0	0	0	1	0	0	1			0	0	2.67857	0	0	0	0	0	0	0.534759	0	0	0.44843	9	U	0	0	1.33929	0.26738	0	0	0.44843
2606212	+	A	0	0	1	0	4	0	0	0	1	0	0	0	0			0	0	0.892857	0	2.28571	0	0	0	0.485437	0	0	0	0	10	A	0	0	0.689147	0	1.14286	0	0
2606213	+	U	0	0	0	4	0	0	0	0	0	0	0	0	0			0	0	0	1.04439	0	0	0	0	0	0	0	0	0	11	U	0	0	0	0.522193	0	0	0
2606214	+	C	0	0	0	1	0	0	0	0	0	0	0	1	0			0	0	0	0.261097	0	0	0	0	0	0	0	1.25	0	12	C	0	0	0	0.130548	0	0.625	0
2606218	+	C	0	0	0	0	0	0	0	0	1	0	0	0	0			0	0	0	0	0	0	0	0	0.485437	0	0	0	0	16	C	0	0	0.242718	0	0	0	0
2606224	+	C	0	0	0	0	0	0	0	0	1	0	0	0	0			0	0	0	0	0	0	0	0	0.485437	0	0	0	0	22	C	0	0	0.242718	0	0	0	0
2606226	+	U	0	0	0	1	0	0	0	0	0	0	0	0	0			0	0	0	0.261097	0	0	0	0	0	0	0	0	0	24	U	0	0	0	0.130548	0	0	0
2606234	+	G	0	0	1	0	0	0	0	0	0	0	0	0	0			0	0	0.892857	0	0	0	0	0	0	0	0	0	0	32	G	0	0	0.446429	0	0	0	0
2606237	+	G	0	0	0	0	1	0	0	0	0	0	0	0	0			0	0	0	0	0.571429	0	0	0	0	0	0	0	0	35	G	0	0	0	0	0.285714	0	0
2606238	+	U	0	0	0	0	0	0	2	0	0	0	0	0	0			0	0	0	0	0	0	2.7027	0	0	0	0	0	0	36	U	1.35135	0	0	0	0	0	0
2606242	+	U	0	0	0	0	0	0	0	0	0	0	1	0	0			0	0	0	0	0	0	0	0	0	0	0.657895	0	0	40	U	0	0	0	0	0.328947	0	0
2606245	+	U	0	0	0	0	1	0	0	0	0	0	0	0	0			0	0	0	0	0.571429	0	0	0	0	0	0	0	0	43	U	0	0	0	0	0.285714	0	0
2606246	+	A	1	0	0	1	0	0	0	0	0	0	0	0	0			0.431034	0	0	0.261097	0	0	0	0	0	0	0	0	0	44	A	0.215517	0	0	0.130548	0	0	0
2606247	+	A	0	0	0	1	1	0	0	0	0	0	0	0	0			0	0	0	0.261097	0.571429	0	0	0	0	0	0	0	0	45	A	0	0	0	0.130548	0.285714	0	0
2606248	+	G	0	0	0	0	1	0	0	0	0	0	0	0	1			0	0	0	0	0.571429	0	0	0	0	0	0	0	0.44843	46	G	0	0	0	0	0.285714	0	0.44843
2606249	+	U	0	0	2	1	0	0	0	0	0	0	0	0	0			0	0	1.78571	0.261097	0	0	0	0	0	0	0	0	0	47	U	0	0	0.892857	0.130548	0	0	0
2606250	+	U	0	0	0	1	2	0	0	0	0	0	0	0	0			0	0	0	0.261097	1.14286	0	0	0	0	0	0	0	0	48	U	0	0	0	0.130548	0.571429	0	0
2606251	+	U	0	0	0	0	1	0	0	0	1	1	0	0	0			0	0	0	0	0.571429	0	0	0	0.485437	0.534759	0	0	0	49	U	0	0	0.242718	0.26738	0.285714	0	0
2606252	+	U	0	0	0	11	0	1	1	0	1	8	0	0	1			0	0	0	2.87206	0	1.03093	1.35135	0	0.485437	4.27807	0	0	0.44843	50	U	0.675676	0	0.242718	3.57507	0	0.515464	0.44843
2606253	+	A	28	6	1	16	0	8	1	2	2	5	0	8	2			12.069	6.12245	0.892857	4.17755	0	8.24742	1.35135	6.66667	0.970874	2.6738	0	10	0.896861	51	A	6.71016	6.39456	0.931865	3.42567	0	9.12371	0.896861
2606254	+	A	75	40	0	25	0	39	22	7	0	10	0	16	1			32.3276	40.8163	0	6.52742	0	40.2062	29.7297	23.3333	0	5.34759	0	20	0.44843	52	A	31.0287	32.0748	0	5.9375	0	30.1031	0.44843
2606255	+	A	2	2	0	1	0	1	1	0	0	1	0	0	0			0.862069	2.04082	0	0.261097	0	1.03093	1.35135	0	0	0.534759	0	0	0	53	A	1.10671	1.02041	0	0.397928	0	0.515464	0
2606256	+	G	0	0	0	0	1	0	0	0	0	0	0	0	0			0	0	0	0	0.571429	0	0	0	0	0	0	0	0	54	G	0	0	0	0	0.285714	0	0
2606258	+	G	0	0	0	0	2	0	0	0	0	0	0	0	0			0	0	0	0	1.14286	0	0	0	0	0	0	0	0	56	G	0	0	0	0	0.571429	0	0
2606260	+	U	0	0	1	2	0	0	0	0	0	0	0	0	0			0	0	0.892857	0.522193	0	0	0	0	0	0	0	0	0	58	U	0	0	0.446429	0.261097	0	0	0
2606261	+	G	0	0	0	1	0	0	0	0	0	0	0	0	0			0	0	0	0.261097	0	0	0	0	0	0	0	0	0	59	G	0	0	0	0.130548	0	0	0
2606262	+	A	0	0	2	1	0	0	0	0	0	0	0	0	0			0	0	1.78571	0.261097	0	0	0	0	0	0	0	0	0	60	A	0	0	0.892857	0.130548	0	0	0
2606264	+	A	0	0	0	3	0	0	0	0	0	0	0	0	1			0	0	0	0.78329	0	0	0	0	0	0	0	0	0.44843	62	A	0	0	0	0.391645	0	0	0.44843
2606266	+	A	1	0	0	0	0	0	0	0	0	1	0	0	0			0.431034	0	0	0	0	0	0	0	0	0.534759	0	0	0	64	A	0.215517	0	0	0.26738	0	0	0
2606267	+	C	0	0	0	0	0	0	0	1	0	0	0	0	0			0	0	0	0	0	0	0	3.33333	0	0	0	0	0	65	C	0	1.66667	0	0	0	0	0
2606268	+	U	0	0	0	0	1	0	0	0	0	0	1	0	0			0	0	0	0	0.571429	0	0	0	0	0	0.657895	0	0	66	U	0	0	0	0	0.614662	0	0
2606273	+	G	0	0	0	0	0	0	0	0	0	0	0	0	1			0	0	0	0	0	0	0	0	0	0	0	0	0.44843	71	G	0	0	0	0	0	0	0.44843
2606274	+	A	0	0	0	0	1	0	0	0	0	0	0	0	0			0	0	0	0	0.571429	0	0	0	0	0	0	0	0	72	A	0	0	0	0	0.285714	0	0
2606275	+	A	0	0	0	0	1	0	0	0	0	0	0	0	0			0	0	0	0	0.571429	0	0	0	0	0	0	0	0	73	A	0	0	0	0	0.285714	0	0
2606278	+	A	0	0	0	2	0	0	0	0	1	0	2	0	0			0	0	0	0.522193	0	0	0	0	0.485437	0	1.31579	0	0	76	A	0	0	0.242718	0.261097	0.657895	0	0
2606282	+	U	0	0	0	1	0	0	0	0	0	0	0	0	0			0	0	0	0.261097	0	0	0	0	0	0	0	0	0	80	U	0	0	0	0.130548	0	0	0
2606284	+	C	0	0	0	0	0	0	0	0	0	0	1	0	2			0	0	0	0	0	0	0	0	0	0	0.657895	0	0.896861	82	C	0	0	0	0	0.328947	0	0.896861
2606287	+	C	0	0	0	0	0	0	0	0	0	0	0	0	0			0	0	0	0	0	0	0	0	0	0	0	0	0	85	C	0	0	0	0	0	0	0
2606288	+	U	0	1	0	0	0	0	0	0	0	0	0	0	0			0	1.02041	0	0	0	0	0	0	0	0	0	0	0	86	U	0	0.510204	0	0	0	0	0
2606289	+	U	0	0	0	3	1	0	0	0	0	0	0	0	0			0	0	0	0.78329	0.571429	0	0	0	0	0	0	0	0	87	U	0	0	0	0.391645	0.285714	0	0
2606292	+	C	0	0	0	1	2	0	1	0	0	4	3	0	2			0	0	0	0.261097	1.14286	0	1.35135	0	0	2.13904	1.97368	0	0.896861	90	C	0.675676	0	0	1.20007	1.55827	0	0.896861
2606294	+	U	0	0	0	0	0	0	0	0	0	0	0	0	1			0	0	0	0	0	0	0	0	0	0	0	0	0.44843	92	U	0	0	0	0	0	0	0.44843
2606296	+	U	0	0	0	1	0	0	0	0	0	0	0	0	0			0	0	0	0.261097	0	0	0	0	0	0	0	0	0	94	U	0	0	0	0.130548	0	0	0
2606297	+	A	0	0	0	0	1	0	0	0	0	0	0	0	1			0	0	0	0	0.571429	0	0	0	0	0	0	0	0.44843	95	A	0	0	0	0	0.285714	0	0.44843
2606303	+	A	0	0	2	0	0	0	0	0	0	0	2	0	0			0	0	1.78571	0	0	0	0	0	0	0	1.31579	0	0	101	A	0	0	0.892857	0	0.657895	0	0
2606304	+	A	0	0	0	0	0	0	0	0	0	0	2	0	0			0	0	0	0	0	0	0	0	0	0	1.31579	0	0	102	A	0	0	0	0	0.657895	0	0
2606310	+	C	0	0	0	0	0	1	0	0	0	1	0	0	0			0	0	0	0	0	1.03093	0	0	0	0.534759	0	0	0	108	C	0	0	0	0.26738	0	0.515464	0
2606312	+	U	0	0	1	0	0	0	0	0	0	0	0	0	0			0	0	0.892857	0	0	0	0	0	0	0	0	0	0	110	U	0	0	0.446429	0	0	0	0
2606315	+	C	0	0	0	0	1	0	0	0	0	0	0	0	0			0	0	0	0	0.571429	0	0	0	0	0	0	0	0	113	C	0	0	0	0	0.285714	0	0
2606318	+	U	0	0	0	0	0	1	0	0	0	0	0	0	0			0	0	0	0	0	1.03093	0	0	0	0	0	0	0	116	U	0	0	0	0	0	0.515464	0
2606319	+	G	0	0	2	1	0	0	0	0	0	0	0	0	0			0	0	1.78571	0.261097	0	0	0	0	0	0	0	0	0	117	G	0	0	0.892857	0.130548	0	0	0
2606326	+	C	0	0	0	1	0	0	0	0	0	0	1	0	4			0	0	0	0.261097	0	0	0	0	0	0	0.657895	0	1.79372	124	C	0	0	0	0.130548	0.328947	0	1.79372
2606348	+	U	0	0	0	0	1	0	0	0	0	0	0	0	0			0	0	0	0	0.571429	0	0	0	0	0	0	0	0	146	U	0	0	0	0	0.285714	0	0
2606371	+	A	0	0	0	1	0	0	0	0	0	0	0	0	0			0	0	0	0.261097	0	0	0	0	0	0	0	0	0	169	A	0	0	0	0.130548	0	0	0
2606372	+	A	0	0	0	0	0	0	0	0	0	0	0	0	1			0	0	0	0	0	0	0	0	0	0	0	0	0.44843	170	A	0	0	0	0	0	0	0.44843
2606392	+	A	0	0	1	0	0	0	0	0	0	0	0	0	0			0	0	0.892857	0	0	0	0	0	0	0	0	0	0	190	A	0	0	0.446429	0	0	0	0
2606402	+	C	0	0	0	0	0	0	0	0	0	2	0	0	0			0	0	0	0	0	0	0	0	0	1.06952	0	0	0	200	C	0	0	0	0.534759	0	0	0
2606430	+	U	0	0	0	0	0	0	0	0	1	0	0	0	0			0	0	0	0	0	0	0	0	0.485437	0	0	0	0	228	U	0	0	0.242718	0	0	0	0
2606446	+	A	0	0	0	1	0	0	0	0	0	0	0	0	0			0	0	0	0.261097	0	0	0	0	0	0	0	0	0	244	A	0	0	0	0.130548	0	0	0
2606470	+	C	0	0	0	0	0	0	0	0	0	0	0	2	0			0	0	0	0	0	0	0	0	0	0	0	2.5	0	268	C	0	0	0	0	0	1.25	0
2606485	+	U	0	0	0	1	0	0	0	0	0	0	0	0	0			0	0	0	0.261097	0	0	0	0	0	0	0	0	0	283	U	0	0	0	0.130548	0	0	0
2606507	+	C	0	0	0	0	0	0	0	0	1	1	0	0	1			0	0	0	0	0	0	0	0	0.485437	0.534759	0	0	0.44843	305	C	0	0	0.242718	0.26738	0	0	0.44843
2606508	+	A	0	0	0	0	0	0	0	0	0	1	0	0	2			0	0	0	0	0	0	0	0	0	0.534759	0	0	0.896861	306	A	0	0	0	0.26738	0	0	0.896861
2606510	+	A	0	0	0	0	0	0	0	0	0	0	1	0	0			0	0	0	0	0	0	0	0	0	0	0.657895	0	0	308	A	0	0	0	0	0.328947	0	0
2606515	+	U	0	1	0	0	0	0	0	0	0	0	0	0	0			0	1.02041	0	0	0	0	0	0	0	0	0	0	0	313	U	0	0.510204	0	0	0	0	0
2606518	+	U	0	0	0	1	0	0	0	0	0	0	0	0	0			0	0	0	0.261097	0	0	0	0	0	0	0	0	0	316	U	0	0	0	0.130548	0	0	0
2606521	+	U	0	0	1	5	3	0	0	0	5	2	3	0	3			0	0	0.892857	1.30548	1.71429	0	0	0	2.42718	1.06952	1.97368	0	1.34529	319	U	0	0	1.66002	1.1875	1.84398	0	1.34529
2606522	+	C	0	0	0	3	1	0	0	0	2	0	1	0	3			0	0	0	0.78329	0.571429	0	0	0	0.970874	0	0.657895	0	1.34529	320	C	0	0	0.485437	0.391645	0.614662	0	1.34529
2606529	+	C	0	0	0	0	0	0	0	0	0	0	0	1	0			0	0	0	0	0	0	0	0	0	0	0	1.25	0	327	C	0	0	0	0	0	0.625	0
2606537	+	G	0	0	1	0	0	0	0	0	0	0	0	0	0			0	0	0.892857	0	0	0	0	0	0	0	0	0	0	335	G	0	0	0.446429	0	0	0	0
2606545	+	U	0	0	0	0	0	0	0	0	0	0	0	1	0			0	0	0	0	0	0	0	0	0	0	0	1.25	0	343	U	0	0	0	0	0	0.625	0
2606546	+	A	0	0	0	1	0	0	0	0	0	0	0	0	0			0	0	0	0.261097	0	0	0	0	0	0	0	0	0	344	A	0	0	0	0.130548	0	0	0
2606551	+	A	0	0	0	0	0	0	0	0	0	0	0	1	0			0	0	0	0	0	0	0	0	0	0	0	1.25	0	349	A	0	0	0	0	0	0.625	0
2606555	+	U	1	0	0	1	0	0	0	0	0	0	0	0	0			0.431034	0	0	0.261097	0	0	0	0	0	0	0	0	0	353	U	0.215517	0	0	0.130548	0	0	0
2606557	+	A	0	3	0	1	0	0	3	0	2	8	1	1	2			0	3.06122	0	0.261097	0	0	4.05405	0	0.970874	4.27807	0.657895	1.25	0.896861	355	A	2.02703	1.53061	0.485437	2.26959	0.328947	0.625	0.896861
2606566	+	C	0	0	0	0	0	0	0	0	0	0	0	1	0			0	0	0	0	0	0	0	0	0	0	0	1.25	0	364	C	0	0	0	0	0	0.625	0
2606571	+	A	0	0	1	4	2	0	0	0	0	0	1	0	2			0	0	0.892857	1.04439	1.14286	0	0	0	0	0	0.657895	0	0.896861	369	A	0	0	0.446429	0.522193	0.900376	0	0.896861
2606584	+	C	0	0	0	0	0	1	0	0	0	0	0	0	0			0	0	0	0	0	1.03093	0	0	0	0	0	0	0	382	C	0	0	0	0	0	0.515464	0
2606622	+	U	0	0	0	1	0	0	0	0	0	0	0	0	0			0	0	0	0.261097	0	0	0	0	0	0	0	0	0	420	U	0	0	0	0.130548	0	0	0
2606640	+	G	0	1	0	1	0	0	0	0	0	1	0	0	0			0	1.02041	0	0.261097	0	0	0	0	0	0.534759	0	0	0	438	G	0	0.510204	0	0.397928	0	0	0
2606642	+	C	0	1	0	0	0	0	0	0	0	0	0	0	0			0	1.02041	0	0	0	0	0	0	0	0	0	0	0	440	C	0	0.510204	0	0	0	0	0
2606644	+	U	0	0	0	0	0	0	0	0	0	0	1	0	0			0	0	0	0	0	0	0	0	0	0	0.657895	0	0	442	U	0	0	0	0	0.328947	0	0
2606668	+	U	0	0	0	1	0	0	0	0	1	0	0	0	0			0	0	0	0.261097	0	0	0	0	0.485437	0	0	0	0	466	U	0	0	0.242718	0.130548	0	0	0
2606670	+	U	0	0	0	0	0	0	0	0	0	1	0	0	0			0	0	0	0	0	0	0	0	0	0.534759	0	0	0	468	U	0	0	0	0.26738	0	0	0
2606679	+	C	0	0	0	0	0	0	0	0	0	0	0	1	0			0	0	0	0	0	0	0	0	0	0	0	1.25	0	477	C	0	0	0	0	0	0.625	0
2606686	+	U	0	0	0	0	0	0	0	0	0	0	0	1	0			0	0	0	0	0	0	0	0	0	0	0	1.25	0	484	U	0	0	0	0	0	0.625	0
2606690	+	C	0	0	0	0	0	0	0	0	1	0	0	0	0			0	0	0	0	0	0	0	0	0.485437	0	0	0	0	488	C	0	0	0.242718	0	0	0	0
2606694	+	A	0	0	0	1	0	0	0	0	0	0	0	0	1			0	0	0	0.261097	0	0	0	0	0	0	0	0	0.44843	492	A	0	0	0	0.130548	0	0	0.44843
2606700	+	U	0	0	0	1	0	0	0	0	0	0	0	0	0			0	0	0	0.261097	0	0	0	0	0	0	0	0	0	498	U	0	0	0	0.130548	0	0	0
2606701	+	U	0	1	0	0	0	0	0	0	0	0	0	0	0			0	1.02041	0	0	0	0	0	0	0	0	0	0	0	499	U	0	0.510204	0	0	0	0	0
2606754	+	C	0	0	0	0	0	0	0	0	1	0	0	0	0			0	0	0	0	0	0	0	0	0.485437	0	0	0	0	552	C	0	0	0.242718	0	0	0	0
2606758	+	C	1	0	0	0	0	0	0	0	0	0	0	0	0			0.431034	0	0	0	0	0	0	0	0	0	0	0	0	556	C	0.215517	0	0	0	0	0	0
2606763	+	U	0	1	0	0	0	0	0	0	0	0	0	0	0			0	1.02041	0	0	0	0	0	0	0	0	0	0	0	561	U	0	0.510204	0	0	0	0	0
2606764	+	U	1	0	0	0	0	0	0	0	0	0	0	0	0			0.431034	0	0	0	0	0	0	0	0	0	0	0	0	562	U	0.215517	0	0	0	0	0	0
2606773	+	G	0	0	0	0	1	0	0	0	0	0	0	0	0			0	0	0	0	0.571429	0	0	0	0	0	0	0	0	571	G	0	0	0	0	0.285714	0	0
2606774	+	U	0	0	0	0	0	0	0	0	1	0	0	0	0			0	0	0	0	0	0	0	0	0.485437	0	0	0	0	572	U	0	0	0.242718	0	0	0	0
2606775	+	A	0	0	0	0	0	0	0	0	0	0	0	2	0			0	0	0	0	0	0	0	0	0	0	0	2.5	0	573	A	0	0	0	0	0	1.25	0
2606815	+	C	0	0	0	0	0	0	0	0	0	0	0	1	0			0	0	0	0	0	0	0	0	0	0	0	1.25	0	613	C	0	0	0	0	0	0.625	0
2606868	+	C	0	0	0	0	0	0	0	0	0	0	0	0	0			0	0	0	0	0	0	0	0	0	0	0	0	0	666	C	0	0	0	0	0	0	0
2606870	+	U	0	0	0	0	0	0	0	1	0	0	0	0	0			0	0	0	0	0	0	0	3.33333	0	0	0	0	0	668	U	0	1.66667	0	0	0	0	0
2606874	+	U	1	0	0	0	0	0	0	0	0	0	0	0	0			0.431034	0	0	0	0	0	0	0	0	0	0	0	0	672	U	0.215517	0	0	0	0	0	0
2606875	+	C	0	0	0	0	0	0	0	0	0	0	0	0	0			0	0	0	0	0	0	0	0	0	0	0	0	0	673	C	0	0	0	0	0	0	0
2606876	+	U	0	0	0	0	0	0	0	0	0	0	0	0	0			0	0	0	0	0	0	0	0	0	0	0	0	0	674	U	0	0	0	0	0	0	0
2606912	+	C	0	0	0	0	0	0	0	0	0	1	0	0	0			0	0	0	0	0	0	0	0	0	0.534759	0	0	0	710	C	0	0	0	0.26738	0	0	0
2606962	+	G	1	0	0	0	0	0	0	0	0	0	0	0	0			0.431034	0	0	0	0	0	0	0	0	0	0	0	0	760	G	0.215517	0	0	0	0	0	0
2606976	+	A	0	0	0	1	0	0	0	0	0	0	0	0	0			0	0	0	0.261097	0	0	0	0	0	0	0	0	0	774	A	0	0	0	0.130548	0	0	0
2606989	+	U	0	0	0	0	0	0	0	0	0	0	0	0	0			0	0	0	0	0	0	0	0	0	0	0	0	0	787	U	0	0	0	0	0	0	0
2606995	+	U	0	0	0	0	0	0	1	0	0	0	0	0	0			0	0	0	0	0	0	1.35135	0	0	0	0	0	0	793	U	0.675676	0	0	0	0	0	0
2606998	+	U	0	0	0	1	0	0	0	0	0	0	0	0	0			0	0	0	0.261097	0	0	0	0	0	0	0	0	0	796	U	0	0	0	0.130548	0	0	0
2607001	+	U	0	0	0	0	0	0	0	0	0	0	0	2	0			0	0	0	0	0	0	0	0	0	0	0	2.5	0	799	U	0	0	0	0	0	1.25	0
2607014	+	A	0	0	0	0	0	0	0	0	2	0	0	0	0			0	0	0	0	0	0	0	0	0.970874	0	0	0	0	812	A	0	0	0.485437	0	0	0	0
2607018	+	A	0	0	0	4	1	0	0	0	3	1	0	0	3			0	0	0	1.04439	0.571429	0	0	0	1.45631	0.534759	0	0	1.34529	816	A	0	0	0.728155	0.789573	0.285714	0	1.34529
2607019	+	U	0	0	0	1	0	0	0	0	0	0	0	0	0			0	0	0	0.261097	0	0	0	0	0	0	0	0	0	817	U	0	0	0	0.130548	0	0	0
2607023	+	A	0	0	0	1	0	0	0	0	0	0	0	0	0			0	0	0	0.261097	0	0	0	0	0	0	0	0	0	821	A	0	0	0	0.130548	0	0	0
2607025	+	C	0	0	0	0	0	0	0	0	0	0	0	0	1			0	0	0	0	0	0	0	0	0	0	0	0	0.44843	823	C	0	0	0	0	0	0	0.44843
2607026	+	G	0	0	0	0	0	0	0	0	0	0	0	1	1			0	0	0	0	0	0	0	0	0	0	0	1.25	0.44843	824	G	0	0	0	0	0	0.625	0.44843
2607027	+	A	0	0	0	0	0	0	0	0	3	0	0	0	1			0	0	0	0	0	0	0	0	1.45631	0	0	0	0.44843	825	A	0	0	0.728155	0	0	0	0.44843
2607028	+	A	0	0	0	0	0	0	0	0	1	0	0	0	0			0	0	0	0	0	0	0	0	0.485437	0	0	0	0	826	A	0	0	0.242718	0	0	0	0
2607029	+	A	0	0	0	0	0	0	0	0	0	0	1	0	0			0	0	0	0	0	0	0	0	0	0	0.657895	0	0	827	A	0	0	0	0	0.328947	0	0
2607030	+	G	0	0	2	1	0	0	0	0	1	2	1	0	0			0	0	1.78571	0.261097	0	0	0	0	0.485437	1.06952	0.657895	0	0	828	G	0	0	1.13558	0.665308	0.328947	0	0
2607031	+	A	0	0	0	0	0	0	0	0	0	1	0	0	0			0	0	0	0	0	0	0	0	0	0.534759	0	0	0	829	A	0	0	0	0.26738	0	0	0
2607032	+	A	0	0	2	0	1	0	0	0	0	0	0	0	0			0	0	1.78571	0	0.571429	0	0	0	0	0	0	0	0	830	A	0	0	0.892857	0	0.285714	0	0
2607033	+	A	0	0	0	0	1	0	0	0	0	1	1	0	2			0	0	0	0	0.571429	0	0	0	0	0.534759	0.657895	0	0.896861	831	A	0	0	0	0.26738	0.614662	0	0.896861
2607034	+	C	0	0	0	1	0	0	0	0	0	0	0	0	0			0	0	0	0.261097	0	0	0	0	0	0	0	0	0	832	C	0	0	0	0.130548	0	0	0
2607035	+	A	0	0	0	0	0	0	0	0	1	0	0	0	0			0	0	0	0	0	0	0	0	0.485437	0	0	0	0	833	A	0	0	0.242718	0	0	0	0
2607036	+	A	0	0	1	0	0	0	0	0	0	0	0	0	1			0	0	0.892857	0	0	0	0	0	0	0	0	0	0.44843	834	A	0	0	0.446429	0	0	0	0.44843
2607037	+	C	0	0	0	0	0	0	0	0	1	0	1	0	0			0	0	0	0	0	0	0	0	0.485437	0	0.657895	0	0	835	C	0	0	0.242718	0	0.328947	0	0
2607038	+	A	0	0	0	0	0	0	0	0	0	0	1	0	0			0	0	0	0	0	0	0	0	0	0	0.657895	0	0	836	A	0	0	0	0	0.328947	0	0
2607039	+	U	0	0	1	0	0	0	0	0	0	1	0	0	0			0	0	0.892857	0	0	0	0	0	0	0.534759	0	0	0	837	U	0	0	0.446429	0.26738	0	0	0
2607040	+	U	0	0	0	1	0	0	0	0	1	0	0	0	0			0	0	0	0.261097	0	0	0	0	0.485437	0	0	0	0	838	U	0	0	0.242718	0.130548	0	0	0
2607041	+	A	0	0	0	1	0	0	0	0	0	0	0	0	0			0	0	0	0.261097	0	0	0	0	0	0	0	0	0	839	A	0	0	0	0.130548	0	0	0
2607042	+	U	0	0	0	1	0	0	0	0	0	0	0	0	0			0	0	0	0.261097	0	0	0	0	0	0	0	0	0	840	U	0	0	0	0.130548	0	0	0
2607046	+	G	0	0	2	2	1	0	0	0	0	0	0	0	0			0	0	1.78571	0.522193	0.571429	0	0	0	0	0	0	0	0	844	G	0	0	0.892857	0.261097	0.285714	0	0
2607047	+	A	0	0	1	5	1	0	0	0	0	0	0	0	1			0	0	0.892857	1.30548	0.571429	0	0	0	0	0	0	0	0.44843	845	A	0	0	0.446429	0.652742	0.285714	0	0.44843
2607049	+	C	0	0	0	0	1	0	0	0	0	0	0	0	0			0	0	0	0	0.571429	0	0	0	0	0	0	0	0	847	C	0	0	0	0	0.285714	0	0
2607052	+	U	0	0	0	0	0	0	0	0	0	1	0	0	0			0	0	0	0	0	0	0	0	0	0.534759	0	0	0	850	U	0	0	0	0.26738	0	0	0
2607054	+	G	0	0	0	0	0	0	0	0	0	0	1	0	1			0	0	0	0	0	0	0	0	0	0	0.657895	0	0.44843	852	G	0	0	0	0	0.328947	0	0.44843
2607055	+	A	0	0	0	0	0	0	0	0	1	0	1	0	0			0	0	0	0	0	0	0	0	0.485437	0	0.657895	0	0	853	A	0	0	0.242718	0	0.328947	0	0
2607069	+	G	0	0	0	0	0	0	0	0	0	0	0	0	1			0	0	0	0	0	0	0	0	0	0	0	0	0.44843	867	G	0	0	0	0	0	0	0.44843
2607071	+	U	0	0	0	0	0	1	0	0	0	0	0	0	0			0	0	0	0	0	1.03093	0	0	0	0	0	0	0	869	U	0	0	0	0	0	0.515464	0
2607139	+	U	1	0	0	0	0	0	0	0	0	0	0	0	0			0.431034	0	0	0	0	0	0	0	0	0	0	0	0	937	U	0.215517	0	0	0	0	0	0
2607161	+	A	0	0	0	0	0	0	0	0	0	0	0	0	1			0	0	0	0	0	0	0	0	0	0	0	0	0.44843	959	A	0	0	0	0	0	0	0.44843
		SUM:	232	98	112	383	175	97	74	30	206	187	152	80	223																	SUM of both bioreplicates	306	128	318	570	327	177	223
