# Supplementary material for: Transcriptome-Wide Analyses of 5′-Ends in RNase J Mutants of a Gram-Positive Pathogen Reveal a Role in RNA Maturation, Regulation and Degradation
Source: PLoS Genet. 2014 Feb 27;10(2):e1004207. doi: 10.1371/journal.pgen.1004207 (PMC3937233; doi:10.1371/journal.pgen.1004207)
Supplement: Table S8 — The full data-set of the SA1075 operon, from which the highlights are shown in Figure 7. (XLS) [file pgen.1004207.s010.xls]

## Sheet: Sheet1
Table S8, SA1075 gene:			Biological replicate 1						Biological replicate 2									Percentages, biological replicate 1						Percentages, biological replicate 2									Combined percentages from the two bioreplicates
Position	Strand	Base	WT	ΔY	ΔJ1	ΔJ2	ΔJ1ΔJ2	ΔcshA	WT	ΔY	ΔJ1	ΔJ2	ΔJ1ΔJ2	ΔcshA	J1AGA			WT	ΔY	ΔJ1	ΔJ2	ΔJ1ΔJ2	ΔcshA	WT	ΔY	ΔJ1	ΔJ2	ΔJ1ΔJ2	ΔcshA	J1AGA	Pos. in transcript	5' base	WT	ΔY	ΔJ1	ΔJ2	ΔJ1ΔJ2	ΔcshA	J1AGA
1215881	+	G	43	20	6	35	9	15	19	9	14	6	3	8	6			5.81867	7.32601	18.75	24.3056	29.0323	6.60793	3.62595	5.38922	20	16.6667	11.1111	5.33333	25	1	G	4.72231	6.35761	19.375	20.4861	20.0717	5.97063	25
1215882	+	U	0	0	1	1	1	0	0	0	0	0	2	0	0			0	0	3.125	0.694444	3.22581	0	0	0	0	0	7.40741	0	0	2	U	0	0	1.5625	0.347222	5.31661	0	0
1215883	+	C	2	0	0	3	0	0	0	0	0	0	0	0	0			0.270636	0	0	2.08333	0	0	0	0	0	0	0	0	0	3	C	0.135318	0	0	1.04167	0	0	0
1215884	+	U	1	0	1	5	0	0	0	0	0	0	1	0	0			0.135318	0	3.125	3.47222	0	0	0	0	0	0	3.7037	0	0	4	U	0.067659	0	1.5625	1.73611	1.85185	0	0
1215885	+	A	0	0	0	5	1	0	0	0	0	0	0	0	0			0	0	0	3.47222	3.22581	0	0	0	0	0	0	0	0	5	A	0	0	0	1.73611	1.6129	0	0
1215886	+	U	0	0	0	1	0	0	0	0	0	0	0	0	0			0	0	0	0.694444	0	0	0	0	0	0	0	0	0	6	U	0	0	0	0.347222	0	0	0
1215887	+	G	0	0	0	1	0	0	0	0	0	0	0	0	0			0	0	0	0.694444	0	0	0	0	0	0	0	0	0	7	G	0	0	0	0.347222	0	0	0
1215888	+	U	2	0	0	1	1	1	2	0	0	0	0	0	0			0.270636	0	0	0.694444	3.22581	0.440529	0.381679	0	0	0	0	0	0	8	U	0.326158	0	0	0.347222	1.6129	0.220264	0
1215889	+	A	2	1	0	1	0	0	0	1	1	0	0	0	0			0.270636	0.3663	0	0.694444	0	0	0	0.598802	1.42857	0	0	0	0	9	A	0.135318	0.482551	0.714286	0.347222	0	0	0
1215890	+	U	1	0	0	1	0	0	1	0	0	0	0	0	0			0.135318	0	0	0.694444	0	0	0.19084	0	0	0	0	0	0	10	U	0.163079	0	0	0.347222	0	0	0
1215891	+	A	0	0	0	2	0	2	0	0	0	0	0	0	0			0	0	0	1.38889	0	0.881057	0	0	0	0	0	0	0	11	A	0	0	0	0.694444	0	0.440529	0
1215893	+	G	0	0	0	1	0	1	0	0	0	0	1	2	0			0	0	0	0.694444	0	0.440529	0	0	0	0	3.7037	1.33333	0	13	G	0	0	0	0.347222	1.85185	0.886931	0
1215894	+	C	33	15	0	5	0	19	13	3	0	0	0	5	0			4.46549	5.49451	0	3.47222	0	8.37004	2.48092	1.79641	0	0	0	3.33333	0	14	C	3.4732	3.64546	0	1.73611	0	5.85169	0
1215895	+	A	53	11	0	4	1	15	46	6	1	2	0	14	0			7.17185	4.0293	0	2.77778	3.22581	6.60793	8.77863	3.59281	1.42857	5.55556	0	9.33333	0	15	A	7.97524	3.81106	0.714286	4.16667	1.6129	7.97063	0
1215896	+	U	438	162	10	3	3	116	305	95	9	4	14	75	2			59.2693	59.3407	31.25	2.08333	9.67742	51.1013	58.2061	56.8862	12.8571	11.1111	51.8519	50	8.33333	16	U	58.7377	58.1134	22.0536	6.59722	30.7646	50.5507	8.33333
1215897	+	U	86	23	0	1	1	29	78	16	1	1	4	20	2			11.6373	8.42491	0	0.694444	3.22581	12.7753	14.8855	9.58084	1.42857	2.77778	14.8148	13.3333	8.33333	17	U	13.2614	9.00287	0.714286	1.73611	9.02031	13.0543	8.33333
1215898	+	U	54	29	1	4	1	16	40	25	0	1	0	12	1			7.30717	10.6227	3.125	2.77778	3.22581	7.04846	7.63359	14.9701	0	2.77778	0	8	4.16667	18	U	7.47038	12.7964	1.5625	2.77778	1.6129	7.52423	4.16667
1215899	+	U	3	1	0	1	0	0	1	0	0	2	0	1	0			0.405954	0.3663	0	0.694444	0	0	0.19084	0	0	5.55556	0	0.666667	0	19	U	0.298397	0.18315	0	3.125	0	0.333333	0
1215900	+	U	0	0	0	1	0	0	1	1	0	0	0	1	0			0	0	0	0.694444	0	0	0.19084	0.598802	0	0	0	0.666667	0	20	U	0.0954198	0.299401	0	0.347222	0	0.333333	0
1215901	+	A	0	0	0	0	0	0	0	1	0	0	0	0	0			0	0	0	0	0	0	0	0.598802	0	0	0	0	0	21	A	0	0.299401	0	0	0	0	0
1215905	+	G	0	0	0	1	0	0	0	0	0	0	0	0	0			0	0	0	0.694444	0	0	0	0	0	0	0	0	0	25	G	0	0	0	0.347222	0	0	0
1215906	+	A	0	0	0	0	0	0	0	0	0	0	0	1	0			0	0	0	0	0	0	0	0	0	0	0	0.666667	0	26	A	0	0	0	0	0	0.333333	0
1215908	+	G	0	1	0	0	0	0	0	0	0	0	0	0	0			0	0.3663	0	0	0	0	0	0	0	0	0	0	0	28	G	0	0.18315	0	0	0	0	0
1215909	+	U	0	0	0	1	0	0	0	0	0	0	0	0	0			0	0	0	0.694444	0	0	0	0	0	0	0	0	0	29	U	0	0	0	0.347222	0	0	0
1215913	+	U	0	0	0	0	0	0	0	1	0	0	0	0	0			0	0	0	0	0	0	0	0.598802	0	0	0	0	0	33	U	0	0.299401	0	0	0	0	0
1215914	+	C	0	0	0	1	0	0	1	0	0	0	0	0	0			0	0	0	0.694444	0	0	0.19084	0	0	0	0	0	0	34	C	0.0954198	0	0	0.347222	0	0	0
1215916	+	A	1	0	0	0	0	0	0	1	0	0	0	0	0			0.135318	0	0	0	0	0	0	0.598802	0	0	0	0	0	36	A	0.067659	0.299401	0	0	0	0	0
1215917	+	C	0	0	0	0	1	0	0	0	0	0	0	1	0			0	0	0	0	3.22581	0	0	0	0	0	0	0.666667	0	37	C	0	0	0	0	1.6129	0.333333	0
1215918	+	G	0	0	0	1	0	0	0	0	0	1	0	0	0			0	0	0	0.694444	0	0	0	0	0	2.77778	0	0	0	38	G	0	0	0	1.73611	0	0	0
1215919	+	U	0	1	0	0	1	0	0	0	0	0	0	0	0			0	0.3663	0	0	3.22581	0	0	0	0	0	0	0	0	39	U	0	0.18315	0	0	1.6129	0	0
1215925	+	A	4	1	9	34	2	8	8	2	33	15	0	3	9			0.541272	0.3663	28.125	23.6111	6.45161	3.52423	1.52672	1.1976	47.1429	41.6667	0	2	37.5	45	A	1.03399	0.781953	37.6339	32.6389	3.22581	2.76211	37.5
1215927	+	U	0	0	0	0	0	0	0	0	0	0	1	0	0			0	0	0	0	0	0	0	0	0	0	3.7037	0	0	47	U	0	0	0	0	1.85185	0	0
1215928	+	U	0	1	0	0	0	0	0	1	0	1	0	1	0			0	0.3663	0	0	0	0	0	0.598802	0	2.77778	0	0.666667	0	48	U	0	0.482551	0	1.38889	0	0.333333	0
1215929	+	C	0	0	0	0	0	0	0	0	1	0	0	0	0			0	0	0	0	0	0	0	0	1.42857	0	0	0	0	49	C	0	0	0.714286	0	0	0	0
1215930	+	G	1	0	0	0	0	0	0	0	0	0	0	0	0			0.135318	0	0	0	0	0	0	0	0	0	0	0	0	50	G	0.067659	0	0	0	0	0	0
1215932	+	U	1	0	0	0	0	0	0	0	1	1	0	0	0			0.135318	0	0	0	0	0	0	0	1.42857	2.77778	0	0	0	52	U	0.067659	0	0.714286	1.38889	0	0	0
1215934	+	A	0	0	0	1	0	0	0	0	0	0	0	0	0			0	0	0	0.694444	0	0	0	0	0	0	0	0	0	54	A	0	0	0	0.347222	0	0	0
1215935	+	A	0	0	0	0	0	0	1	0	0	0	0	0	0			0	0	0	0	0	0	0.19084	0	0	0	0	0	0	55	A	0.0954198	0	0	0	0	0	0
1215936	+	G	0	0	0	1	0	0	0	0	0	0	0	0	0			0	0	0	0.694444	0	0	0	0	0	0	0	0	0	56	G	0	0	0	0.347222	0	0	0
1215937	+	U	0	0	0	0	0	0	1	0	0	0	0	0	0			0	0	0	0	0	0	0.19084	0	0	0	0	0	0	57	U	0.0954198	0	0	0	0	0	0
1215938	+	A	0	0	0	1	0	0	0	0	0	0	0	0	0			0	0	0	0.694444	0	0	0	0	0	0	0	0	0	58	A	0	0	0	0.347222	0	0	0
1215943	+	A	0	0	0	0	1	0	0	0	0	0	0	0	0			0	0	0	0	3.22581	0	0	0	0	0	0	0	0	63	A	0	0	0	0	1.6129	0	0
1215944	+	U	0	0	0	1	0	0	0	0	0	0	0	0	0			0	0	0	0.694444	0	0	0	0	0	0	0	0	0	64	U	0	0	0	0.347222	0	0	0
1215945	+	A	0	0	0	1	0	0	0	0	0	0	0	0	0			0	0	0	0.694444	0	0	0	0	0	0	0	0	0	65	A	0	0	0	0.347222	0	0	0
1215946	+	U	0	0	0	0	0	0	0	0	0	0	0	1	0			0	0	0	0	0	0	0	0	0	0	0	0.666667	0	66	U	0	0	0	0	0	0.333333	0
1215947	+	C	2	0	0	3	1	0	1	0	0	0	0	0	1			0.270636	0	0	2.08333	3.22581	0	0.19084	0	0	0	0	0	4.16667	67	C	0.230738	0	0	1.04167	1.6129	0	4.16667
1215948	+	A	0	0	0	0	0	0	1	0	0	0	0	0	0			0	0	0	0	0	0	0.19084	0	0	0	0	0	0	68	A	0.0954198	0	0	0	0	0	0
1215949	+	U	0	1	0	1	0	0	1	0	0	0	0	0	0			0	0.3663	0	0.694444	0	0	0.19084	0	0	0	0	0	0	69	U	0.0954198	0.18315	0	0.347222	0	0	0
1215950	+	C	0	0	0	0	1	0	0	0	0	0	0	0	0			0	0	0	0	3.22581	0	0	0	0	0	0	0	0	70	C	0	0	0	0	1.6129	0	0
1215951	+	G	0	0	0	0	1	0	0	0	0	0	0	0	1			0	0	0	0	3.22581	0	0	0	0	0	0	0	4.16667	71	G	0	0	0	0	1.6129	0	4.16667
1215952	+	U	1	0	0	1	0	0	3	1	0	0	0	0	0			0.135318	0	0	0.694444	0	0	0.572519	0.598802	0	0	0	0	0	72	U	0.353919	0.299401	0	0.347222	0	0	0
1215953	+	U	0	0	0	0	0	1	0	0	0	0	0	0	0			0	0	0	0	0	0.440529	0	0	0	0	0	0	0	73	U	0	0	0	0	0	0.220264	0
1215955	+	A	0	1	0	0	0	0	0	0	0	0	0	0	0			0	0.3663	0	0	0	0	0	0	0	0	0	0	0	75	A	0	0.18315	0	0	0	0	0
1215956	+	C	1	0	0	0	0	0	0	0	0	0	0	0	0			0.135318	0	0	0	0	0	0	0	0	0	0	0	0	76	C	0.067659	0	0	0	0	0	0
1215958	+	G	2	1	0	0	0	0	0	0	0	0	0	0	0			0.270636	0.3663	0	0	0	0	0	0	0	0	0	0	0	78	G	0.135318	0.18315	0	0	0	0	0
1215959	+	U	2	0	0	0	0	0	0	0	0	0	0	0	0			0.270636	0	0	0	0	0	0	0	0	0	0	0	0	79	U	0.135318	0	0	0	0	0	0
1215960	+	U	0	1	0	0	0	0	0	0	0	0	0	0	0			0	0.3663	0	0	0	0	0	0	0	0	0	0	0	80	U	0	0.18315	0	0	0	0	0
1215962	+	A	0	0	0	0	0	0	0	0	0	0	0	1	0			0	0	0	0	0	0	0	0	0	0	0	0.666667	0	82	A	0	0	0	0	0	0.333333	0
1215966	+	G	0	0	0	0	0	0	0	0	1	0	0	0	0			0	0	0	0	0	0	0	0	1.42857	0	0	0	0	86	G	0	0	0.714286	0	0	0	0
1215967	+	U	0	0	0	0	1	0	0	0	0	0	0	0	0			0	0	0	0	3.22581	0	0	0	0	0	0	0	0	87	U	0	0	0	0	1.6129	0	0
1215968	+	A	1	0	0	0	0	0	0	0	0	0	0	0	0			0.135318	0	0	0	0	0	0	0	0	0	0	0	0	88	A	0.067659	0	0	0	0	0	0
1215970	+	A	0	0	0	1	0	0	0	1	0	0	0	1	0			0	0	0	0.694444	0	0	0	0.598802	0	0	0	0.666667	0	90	A	0	0.299401	0	0.347222	0	0.333333	0
1215972	+	G	0	0	0	0	0	0	1	0	0	0	0	0	0			0	0	0	0	0	0	0.19084	0	0	0	0	0	0	92	G	0.0954198	0	0	0	0	0	0
1215973	+	C	0	0	0	0	0	0	0	0	1	0	0	0	0			0	0	0	0	0	0	0	0	1.42857	0	0	0	0	93	C	0	0	0.714286	0	0	0	0
1215978	+	A	0	0	0	0	0	0	0	0	1	0	0	0	0			0	0	0	0	0	0	0	0	1.42857	0	0	0	0	98	A	0	0	0.714286	0	0	0	0
1215979	+	A	0	0	0	0	1	1	0	0	0	0	0	0	0			0	0	0	0	3.22581	0.440529	0	0	0	0	0	0	0	99	A	0	0	0	0	1.6129	0.220264	0
1215981	+	G	0	0	0	1	0	0	0	0	0	0	0	0	0			0	0	0	0.694444	0	0	0	0	0	0	0	0	0	101	G	0	0	0	0.347222	0	0	0
1215982	+	U	1	0	0	3	0	0	0	0	0	0	0	0	0			0.135318	0	0	2.08333	0	0	0	0	0	0	0	0	0	102	U	0.067659	0	0	1.04167	0	0	0
1215983	+	A	0	0	0	2	0	0	0	0	0	0	0	1	1			0	0	0	1.38889	0	0	0	0	0	0	0	0.666667	4.16667	103	A	0	0	0	0.694444	0	0.333333	4.16667
1215984	+	A	0	0	1	1	0	0	0	0	0	0	0	0	0			0	0	3.125	0.694444	0	0	0	0	0	0	0	0	0	104	A	0	0	1.5625	0.347222	0	0	0
1215985	+	C	0	0	0	1	1	0	0	0	0	0	0	0	0			0	0	0	0.694444	3.22581	0	0	0	0	0	0	0	0	105	C	0	0	0	0.347222	1.6129	0	0
1215987	+	G	0	0	1	1	0	0	0	0	0	1	1	0	0			0	0	3.125	0.694444	0	0	0	0	0	2.77778	3.7037	0	0	107	G	0	0	1.5625	1.73611	1.85185	0	0
1215988	+	A	0	0	0	1	0	0	0	0	0	0	0	0	0			0	0	0	0.694444	0	0	0	0	0	0	0	0	0	108	A	0	0	0	0.347222	0	0	0
1215990	+	G	0	0	1	0	0	0	0	0	0	0	0	0	0			0	0	3.125	0	0	0	0	0	0	0	0	0	0	110	G	0	0	1.5625	0	0	0	0
1215991	+	A	0	0	0	0	0	1	0	0	0	0	0	0	0			0	0	0	0	0	0.440529	0	0	0	0	0	0	0	111	A	0	0	0	0	0	0.220264	0
1215992	+	U	1	0	0	0	0	0	0	0	0	0	0	0	0			0.135318	0	0	0	0	0	0	0	0	0	0	0	0	112	U	0.067659	0	0	0	0	0	0
1215994	+	C	0	1	0	0	0	1	0	0	0	0	0	1	0			0	0.3663	0	0	0	0.440529	0	0	0	0	0	0.666667	0	114	C	0	0.18315	0	0	0	0.553598	0
1215997	+	C	0	0	0	0	0	0	0	0	1	0	0	0	0			0	0	0	0	0	0	0	0	1.42857	0	0	0	0	117	C	0	0	0.714286	0	0	0	0
1215998	+	U	0	0	0	0	0	0	0	1	0	0	0	0	0			0	0	0	0	0	0	0	0.598802	0	0	0	0	0	118	U	0	0.299401	0	0	0	0	0
1216001	+	C	0	0	0	0	0	0	0	0	2	0	0	0	0			0	0	0	0	0	0	0	0	2.85714	0	0	0	0	121	C	0	0	1.42857	0	0	0	0
1216003	+	A	0	0	0	0	1	0	0	0	0	0	0	0	0			0	0	0	0	3.22581	0	0	0	0	0	0	0	0	123	A	0	0	0	0	1.6129	0	0
1216005	+	G	0	0	0	1	0	0	0	0	2	0	0	0	0			0	0	0	0.694444	0	0	0	0	2.85714	0	0	0	0	125	G	0	0	1.42857	0.347222	0	0	0
1216008	+	G	0	0	0	0	0	0	0	0	0	1	0	0	0			0	0	0	0	0	0	0	0	0	2.77778	0	0	0	128	G	0	0	0	1.38889	0	0	0
1216012	+	U	0	0	0	1	0	0	0	0	0	0	0	0	0			0	0	0	0.694444	0	0	0	0	0	0	0	0	0	132	U	0	0	0	0.347222	0	0	0
1216018	+	C	0	0	0	0	0	0	0	1	0	0	0	0	0			0	0	0	0	0	0	0	0.598802	0	0	0	0	0	138	C	0	0.299401	0	0	0	0	0
1216022	+	C	1	1	0	0	0	0	0	0	0	0	0	0	0			0.135318	0.3663	0	0	0	0	0	0	0	0	0	0	0	142	C	0.067659	0.18315	0	0	0	0	0
1216024	+	C	0	0	0	1	0	0	0	0	0	0	0	0	0			0	0	0	0.694444	0	0	0	0	0	0	0	0	0	144	C	0	0	0	0.347222	0	0	0
1216027	+	U	0	1	0	0	0	0	0	0	0	0	0	0	0			0	0.3663	0	0	0	0	0	0	0	0	0	0	0	147	U	0	0.18315	0	0	0	0	0
1216028	+	U	0	0	0	0	0	0	0	0	0	0	0	0	0			0	0	0	0	0	0	0	0	0	0	0	0	0	148	U	0	0	0	0	0	0	0
1216029	+	G	0	0	0	1	0	0	0	0	0	0	0	0	0			0	0	0	0.694444	0	0	0	0	0	0	0	0	0	149	G	0	0	0	0.347222	0	0	0
1216031	+	U	0	0	0	0	0	0	0	1	0	0	0	0	0			0	0	0	0	0	0	0	0.598802	0	0	0	0	0	151	U	0	0.299401	0	0	0	0	0
1216040	+	A	0	0	0	1	0	0	0	0	0	0	0	1	0			0	0	0	0.694444	0	0	0	0	0	0	0	0.666667	0	160	A	0	0	0	0.347222	0	0.333333	0
1216041	+	U	0	0	0	1	0	0	0	0	1	0	0	0	0			0	0	0	0.694444	0	0	0	0	1.42857	0	0	0	0	161	U	0	0	0.714286	0.347222	0	0	0
1216046	+	A	0	0	0	0	0	0	0	0	0	0	0	0	1			0	0	0	0	0	0	0	0	0	0	0	0	4.16667	166	A	0	0	0	0	0	0	4.16667
1216050	+	G	1	0	0	0	0	0	0	0	0	0	0	0	0			0.135318	0	0	0	0	0	0	0	0	0	0	0	0	170	G	0.067659	0	0	0	0	0	0
1216089	+	G	1	0	0	0	0	0	0	0	0	0	0	0	0			0.135318	0	0	0	0	0	0	0	0	0	0	0	0	209	G	0.067659	0	0	0	0	0	0
1216090	+	A	0	0	0	1	0	0	0	0	0	0	0	0	0			0	0	0	0.694444	0	0	0	0	0	0	0	0	0	210	A	0	0	0	0.347222	0	0	0
1216096	+	A	0	0	0	1	0	0	0	0	0	0	0	0	0			0	0	0	0.694444	0	0	0	0	0	0	0	0	0	216	A	0	0	0	0.347222	0	0	0
1216103	+	C	0	0	0	0	0	1	0	0	0	0	0	0	0			0	0	0	0	0	0.440529	0	0	0	0	0	0	0	223	C	0	0	0	0	0	0.220264	0
1216104	+	A	0	0	1	1	1	0	0	0	0	0	0	0	0			0	0	3.125	0.694444	3.22581	0	0	0	0	0	0	0	0	224	A	0	0	1.5625	0.347222	1.6129	0	0
		SUM:	739	273	32	144	31	227	524	167	70	36	27	150	24																	SUM of both bioreplicates	1263	440	102	180	58	377	24
